# Supplementary material for: (E)-1-(2-Hy­droxy-4,6-di­meth­oxy­phen­yl)-3-(naph­thalen-1-yl)prop-2-en-1-one
Source: IUCrdata. 2022 Sep 27;7(Pt 9):x220932. doi: 10.1107/S2414314622009324 (PMC9635433; doi:10.1107/S2414314622009324)
Supplement: Supplementary file 1 [file x-07-x220932-sup1.cif]

##############################################################################
#                                                                            #
# This CIF contains the data for a data article accepted for                 #
# publication in IUCrData. It conforms to the requirements of                #
# Notes for Authors for IUCrData, and has been                               #
# peer reviewed under the auspices of IUCrData.                              #
#                                                                            #
# Full details of the Crystallographic Information File format               #
# are given in the paper "The Crystallographic Information File (CIF):       #
# a New Standard Archive File for Crystallography" by S. R. Hall, F. H.      #
# Allen and I. D. Brown [Acta Cryst. (1991), A47, 655-685].                  #
#                                                                            #
# The current version of the core CIF dictionary is obtainable from          #
# ftp://ftp.iucr.org/pub/cif_core.dic.                                       #
#                                                                            #
# Software is freely available for graphical display of the structure(s)     #
# in this CIF. For information consult the CIF software page                 #
# http://www.iucr.org/resources/cif/software.                                #
#                                                                            #
# This file may be used for bona fide research purposes within the           #
# scientific community so long as proper attribution is given to the data    # 
# article from which it was obtained.                                        #
#                                                                            #
##############################################################################
data_I
_audit_creation_method     SHELXL-97
_journal_date_recd_electronic     2022-09-19
_journal_date_accepted     2022-09-22
_journal_name_full     'IUCrData'
_journal_year     2022
_journal_volume     7
_journal_issue      9
_journal_page_first     0
_journal_page_last     0
_journal_paper_category     HO
_journal_paper_doi     10.1107/S2414314622009324
_journal_coeditor_code     TK4085
_publ_contact_author_name     'Dongsoo Koh'
_publ_contact_author_address
;
Department of Applied Chemistry,
Dongduk Women's University,
Seoul 02748, Republic of Korea
;
_publ_contact_author_email     'dskoh@dongduk.ac.kr'
_publ_contact_author_fax     '8229404510'
_publ_contact_author_phone     '821039994512'
_publ_section_title
;
(<i>E</i>)-1-(2-Hydroxy-4,6-dimethoxyphenyl)-3-(naphthalen-1-yl)prop-2-en-1-one
;
loop_
    _publ_author_name
    _publ_author_footnote
    _publ_author_address
    'Koh, Dongsoo' .
;
Department of Applied Chemistry,
Dongduk Women's University,
Seoul, 02748, Republic of Korea
;
_publ_section_synopsis
;
The crystal structure of a chalcone is reported. The relative conformation of
the C\\db C and C\\db O double bonds in the central enone group is
<i>s-cisoid</i>; there is a <i>trans</i> configuration about the C\\db C bond.
In the crystal, C---H...O interactions link molecules into linear chains along
the <i>a</i>-axis direction.
;
_chemical_name_systematic
;
(<i>E</i>)-1-(2-Hydroxy-4,6-dimethoxyphenyl)-3-(naphthalen-1-yl)prop-2-en-1-one
;
_chemical_name_common     ?
_chemical_formula_moiety     'C21 H18 O4'
_chemical_formula_sum     'C21 H18 O4'
_chemical_formula_iupac     'C21 H18 O4'
_chemical_formula_weight     334.35
_chemical_melting_point     ?
_symmetry_cell_setting     monoclinic
_symmetry_space_group_name_H-M     'C 2/c'
_symmetry_space_group_name_Hall     '-C 2yc'
loop_
    _symmetry_equiv_pos_as_xyz
    'x, y, z'
    '-x, y, -z+1/2'
    'x+1/2, y+1/2, z'
    '-x+1/2, y+1/2, -z+1/2'
    '-x, -y, -z'
    'x, -y, z-1/2'
    '-x+1/2, -y+1/2, -z'
    'x+1/2, -y+1/2, z-1/2'
_cell_length_a     15.8594(7)
_cell_length_b     5.0437(2)
_cell_length_c     40.6908(17)
_cell_angle_alpha     90.00
_cell_angle_beta     90.507(2)
_cell_angle_gamma     90.00
_cell_volume     3254.7(2)
_cell_formula_units_Z     8
_cell_measurement_reflns_used     6156
_cell_measurement_theta_min     6.53
_cell_measurement_theta_max     66.51
_cell_measurement_temperature     147(2)
_exptl_crystal_description     needle
_exptl_crystal_colour     yellow
_exptl_crystal_size_max     0.65
_exptl_crystal_size_mid     0.11
_exptl_crystal_size_min     0.03
_exptl_crystal_density_diffrn     1.365
_exptl_crystal_density_meas     ?
_exptl_crystal_density_method     'not measured'
_exptl_crystal_F_000     1408
_exptl_absorpt_coefficient_mu     0.766
_exptl_absorpt_correction_type     multi-scan
_exptl_absorpt_process_details
;
(SADABS; Bruker, 2012)
;
_exptl_absorpt_correction_T_min     0.6550
_exptl_absorpt_correction_T_max     0.7528
_exptl_special_details     ?
_diffrn_ambient_temperature     147(2)
_diffrn_radiation_type     CuK\a
_diffrn_radiation_wavelength     1.54178
_diffrn_radiation_source     'Bruker ImuS'
_diffrn_radiation_monochromator     'multi-layer optics'
_diffrn_measurement_device_type     'Bruker Kappa APEX DUO CCD'
_diffrn_measurement_method     '\f and \w scans'
_diffrn_detector_area_resol_mean     ?
_diffrn_reflns_number     10590
_diffrn_reflns_av_R_equivalents     0.0270
_diffrn_reflns_av_sigmaI/netI     0.0291
_diffrn_reflns_theta_min     6.53
_diffrn_reflns_theta_max     66.51
_diffrn_reflns_theta_full     66.51
_diffrn_measured_fraction_theta_max     0.966
_diffrn_measured_fraction_theta_full     0.966
_diffrn_reflns_limit_h_min     -18
_diffrn_reflns_limit_h_max     18
_diffrn_reflns_limit_k_min     -5
_diffrn_reflns_limit_k_max     1
_diffrn_reflns_limit_l_min     -48
_diffrn_reflns_limit_l_max     47
_refine_special_details
;
 Refinement of F^2^ against ALL reflections.  The weighted R-factor wR and
 goodness of fit S are based on F^2^, conventional R-factors R are based
 on F, with F set to zero for negative F^2^. The threshold expression of
 F^2^ > 2sigma(F^2^) is used only for calculating R-factors(gt) etc. and is
 not relevant to the choice of reflections for refinement.  R-factors based
 on F^2^ are statistically about twice as large as those based on F, and R-
 factors based on ALL data will be even larger.
;
_reflns_number_total     2743
_reflns_number_gt     2555
_reflns_threshold_expression     'I>2\s(I)'
_refine_ls_structure_factor_coef     Fsqd
_refine_ls_matrix_type     full
_refine_ls_R_factor_all     0.0389
_refine_ls_R_factor_gt     0.0370
_refine_ls_wR_factor_gt     0.0962
_refine_ls_wR_factor_ref     0.0978
_refine_ls_goodness_of_fit_ref     1.034
_refine_ls_restrained_S_all     1.034
_refine_ls_number_reflns     2743
_refine_ls_number_parameters     232
_refine_ls_number_restraints     0
_refine_ls_hydrogen_treatment     mixed
_refine_ls_weighting_scheme     calc
_refine_ls_weighting_details
         'calc w=1/[\s^2^(Fo^2^)+(0.0514P)^2^+2.0580P] where P=(Fo^2^+2Fc^2^)/3'
_atom_sites_solution_hydrogens     geom
_atom_sites_solution_primary     direct
_atom_sites_solution_secondary     difmap
_refine_ls_shift/su_max     0.001
_refine_ls_shift/su_mean     0.000
_refine_diff_density_max     0.155
_refine_diff_density_min     -0.216
_refine_ls_extinction_method     none
_refine_ls_extinction_coef     ?
loop_
    _atom_type_symbol
    _atom_type_description
    _atom_type_scat_dispersion_real
    _atom_type_scat_dispersion_imag
    _atom_type_scat_source
    'C' 'C' 0.0181 0.0091
                         'International Tables Vol C Tables 4.2.6.8 and 6.1.1.4'
    'H' 'H' 0.0000 0.0000
                         'International Tables Vol C Tables 4.2.6.8 and 6.1.1.4'
    'O' 'O' 0.0492 0.0322
                         'International Tables Vol C Tables 4.2.6.8 and 6.1.1.4'
_computing_data_collection
;
APEX2 (Bruker, 2012)
;
_computing_cell_refinement
;
SAINT (Bruker, 2012)
;
_computing_data_reduction
;
SAINT (Bruker, 2012)
;
_computing_structure_solution
;
SHELXS (Sheldrick, 2008)
;
_computing_structure_refinement
;
SHELXL2014 (Sheldrick, 2015)
;
_computing_molecular_graphics
;
SHELXTL (Sheldrick, 2008)
;
_computing_publication_material
;
publCIF (Westrip, 2010)
;
loop_
    _atom_site_type_symbol
    _atom_site_label
    _atom_site_fract_x
    _atom_site_fract_y
    _atom_site_fract_z
    _atom_site_U_iso_or_equiv
    _atom_site_adp_type
    _atom_site_calc_flag
    _atom_site_refinement_flags
    _atom_site_occupancy
    _atom_site_symmetry_multiplicity
    _atom_site_disorder_assembly
    _atom_site_disorder_group
    O O1 0.83835(5) 0.92735(19) 0.40390(2) 0.0331(2) Uani d . 1 1 . .
    O O2 0.82944(5) 1.26680(18) 0.44807(2) 0.0286(2) Uani d . 1 1 . .
    O O3 0.56231(5) 1.62372(18) 0.47470(2) 0.0289(2) Uani d . 1 1 . .
    O O4 0.57849(5) 0.93109(17) 0.39751(2) 0.0277(2) Uani d . 1 1 . .
    C C1 0.75984(8) 0.9014(2) 0.40286(3) 0.0233(3) Uani d . 1 1 . .
    C C2 0.72497(8) 0.6836(3) 0.38301(3) 0.0278(3) Uani d . 1 1 . .
    H H2A 0.6702 0.6195 0.3880 0.033 Uiso calc R 1 1 . .
    C C3 0.76623(8) 0.5731(2) 0.35859(3) 0.0267(3) Uani d . 1 1 . .
    H H3A 0.8215 0.6365 0.3543 0.032 Uiso calc R 1 1 . .
    C C4 0.73370(8) 0.3599(2) 0.33742(3) 0.0239(3) Uani d . 1 1 . .
    C C5 0.64822(8) 0.3106(3) 0.33554(3) 0.0284(3) Uani d . 1 1 . .
    H H5A 0.6109 0.4154 0.3483 0.034 Uiso calc R 1 1 . .
    C C6 0.61469(9) 0.1099(3) 0.31536(3) 0.0309(3) Uani d . 1 1 . .
    H H6A 0.5555 0.0802 0.3147 0.037 Uiso calc R 1 1 . .
    C C7 0.66664(9) -0.0425(3) 0.29668(3) 0.0294(3) Uani d . 1 1 . .
    H H7A 0.6435 -0.1779 0.2831 0.035 Uiso calc R 1 1 . .
    C C8 0.75456(8) -0.0002(2) 0.29737(3) 0.0250(3) Uani d . 1 1 . .
    C C9 0.80929(9) -0.1570(3) 0.27802(3) 0.0319(3) Uani d . 1 1 . .
    H H9A 0.7863 -0.2930 0.2645 0.038 Uiso calc R 1 1 . .
    C C10 0.89410(10) -0.1162(3) 0.27848(3) 0.0371(3) Uani d . 1 1 . .
    H H10A 0.9298 -0.2226 0.2653 0.045 Uiso calc R 1 1 . .
    C C11 0.92890(9) 0.0833(3) 0.29851(4) 0.0363(3) Uani d . 1 1 . .
    H H11A 0.9882 0.1111 0.2988 0.044 Uiso calc R 1 1 . .
    C C12 0.87801(8) 0.2379(3) 0.31759(3) 0.0294(3) Uani d . 1 1 . .
    H H12A 0.9026 0.3716 0.3310 0.035 Uiso calc R 1 1 . .
    C C13 0.78924(8) 0.2026(2) 0.31770(3) 0.0232(3) Uani d . 1 1 . .
    C C14 0.70640(8) 1.0824(2) 0.42166(3) 0.0212(3) Uani d . 1 1 . .
    C C15 0.74516(7) 1.2624(2) 0.44389(3) 0.0220(3) Uani d . 1 1 . .
    C C16 0.69958(8) 1.4415(2) 0.46266(3) 0.0230(3) Uani d . 1 1 . .
    H H16A 0.7273 1.5536 0.4781 0.028 Uiso calc R 1 1 . .
    C C17 0.61307(8) 1.4532(2) 0.45848(3) 0.0232(3) Uani d . 1 1 . .
    C C18 0.57152(8) 1.2849(2) 0.43638(3) 0.0240(3) Uani d . 1 1 . .
    H H18A 0.5121 1.2976 0.4335 0.029 Uiso calc R 1 1 . .
    C C19 0.61656(8) 1.1008(2) 0.41876(3) 0.0216(3) Uani d . 1 1 . .
    C C20 0.60019(9) 1.7843(3) 0.49980(3) 0.0298(3) Uani d . 1 1 . .
    H H20A 0.5563 1.8845 0.5112 0.045 Uiso calc R 1 1 . .
    H H20B 0.6402 1.9079 0.4898 0.045 Uiso calc R 1 1 . .
    H H20C 0.6300 1.6705 0.5156 0.045 Uiso calc R 1 1 . .
    C C21 0.48877(9) 0.9150(3) 0.39821(4) 0.0405(4) Uani d . 1 1 . .
    H H21A 0.4699 0.7638 0.3849 0.061 Uiso calc R 1 1 . .
    H H21B 0.4645 1.0787 0.3893 0.061 Uiso calc R 1 1 . .
    H H21C 0.4703 0.8914 0.4209 0.061 Uiso calc R 1 1 . .
    H H2O 0.8485(12) 1.142(4) 0.4325(5) 0.064(6) Uiso d . 1 1 . .
loop_
    _atom_site_aniso_label
    _atom_site_aniso_U_11
    _atom_site_aniso_U_22
    _atom_site_aniso_U_33
    _atom_site_aniso_U_12
    _atom_site_aniso_U_13
    _atom_site_aniso_U_23
    O1 0.0226(5) 0.0357(5) 0.0409(5) 0.0010(4) 0.0022(4) -0.0128(4)
    O2 0.0200(5) 0.0321(5) 0.0336(5) -0.0005(4) -0.0009(4) -0.0081(4)
    O3 0.0249(5) 0.0318(5) 0.0300(5) 0.0043(4) 0.0027(4) -0.0074(4)
    O4 0.0236(5) 0.0297(5) 0.0297(5) -0.0045(4) -0.0016(4) -0.0066(4)
    C1 0.0257(6) 0.0215(6) 0.0226(6) -0.0003(5) 0.0024(5) 0.0037(5)
    C2 0.0258(7) 0.0260(7) 0.0318(7) -0.0011(5) 0.0024(5) -0.0035(5)
    C3 0.0247(6) 0.0260(7) 0.0294(6) 0.0011(5) -0.0008(5) -0.0029(5)
    C4 0.0280(7) 0.0229(6) 0.0208(6) 0.0006(5) -0.0006(5) 0.0020(5)
    C5 0.0289(7) 0.0280(7) 0.0283(6) 0.0008(5) 0.0018(5) -0.0009(5)
    C6 0.0278(7) 0.0334(7) 0.0313(7) -0.0060(6) -0.0026(5) 0.0016(6)
    C7 0.0385(8) 0.0259(7) 0.0238(6) -0.0061(6) -0.0059(5) -0.0001(5)
    C8 0.0352(7) 0.0216(6) 0.0182(6) 0.0002(5) -0.0021(5) 0.0035(5)
    C9 0.0446(8) 0.0268(7) 0.0243(6) 0.0008(6) -0.0007(6) -0.0043(5)
    C10 0.0420(8) 0.0352(8) 0.0342(7) 0.0078(6) 0.0074(6) -0.0073(6)
    C11 0.0303(7) 0.0374(8) 0.0414(8) 0.0035(6) 0.0042(6) -0.0048(6)
    C12 0.0298(7) 0.0275(7) 0.0310(7) 0.0000(5) -0.0001(5) -0.0041(5)
    C13 0.0293(7) 0.0209(6) 0.0194(6) 0.0013(5) -0.0011(5) 0.0030(5)
    C14 0.0236(6) 0.0195(6) 0.0206(6) -0.0016(5) 0.0017(5) 0.0024(5)
    C15 0.0215(6) 0.0224(6) 0.0219(6) -0.0017(5) 0.0004(5) 0.0040(5)
    C16 0.0257(6) 0.0225(6) 0.0208(6) -0.0020(5) 0.0002(5) -0.0015(5)
    C17 0.0261(6) 0.0220(6) 0.0217(6) 0.0018(5) 0.0044(5) 0.0019(5)
    C18 0.0200(6) 0.0264(7) 0.0257(6) -0.0005(5) 0.0007(5) 0.0020(5)
    C19 0.0243(6) 0.0210(6) 0.0195(6) -0.0037(5) 0.0003(5) 0.0026(5)
    C20 0.0331(7) 0.0314(7) 0.0249(6) 0.0060(6) 0.0009(5) -0.0055(5)
    C21 0.0231(7) 0.0492(9) 0.0490(9) -0.0054(6) -0.0050(6) -0.0144(7)
_geom_special_details
;
 All esds (except the esd in the dihedral angle between two l.s. planes)
 are estimated using the full covariance matrix.  The cell esds are taken
 into account individually in the estimation of esds in distances, angles
 and torsion angles; correlations between esds in cell parameters are only
 used when they are defined by crystal symmetry.  An approximate (isotropic)
 treatment of cell esds is used for estimating esds involving l.s. planes.
;
loop_
    _geom_bond_atom_site_label_1
    _geom_bond_atom_site_label_2
    _geom_bond_site_symmetry_2
    _geom_bond_distance
    _geom_bond_publ_flag
    O1 C1 . 1.2523(15) ?
    O2 C15 . 1.3461(15) ?
    O2 H2O . 0.94(2) ?
    O3 C17 . 1.3538(15) ?
    O3 C20 . 1.4316(15) ?
    O4 C19 . 1.3549(15) ?
    O4 C21 . 1.4258(16) ?
    C1 C14 . 1.4656(17) ?
    C1 C2 . 1.4688(18) ?
    C2 C3 . 1.3182(19) ?
    C2 H2A . 0.9500 ?
    C3 C4 . 1.4685(18) ?
    C3 H3A . 0.9500 ?
    C4 C5 . 1.3797(18) ?
    C4 C13 . 1.4360(17) ?
    C5 C6 . 1.4051(19) ?
    C5 H5A . 0.9500 ?
    C6 C7 . 1.363(2) ?
    C6 H6A . 0.9500 ?
    C7 C8 . 1.4105(19) ?
    C7 H7A . 0.9500 ?
    C8 C9 . 1.4178(18) ?
    C8 C13 . 1.4232(18) ?
    C9 C10 . 1.361(2) ?
    C9 H9A . 0.9500 ?
    C10 C11 . 1.405(2) ?
    C10 H10A . 0.9500 ?
    C11 C12 . 1.3688(19) ?
    C11 H11A . 0.9500 ?
    C12 C13 . 1.4190(18) ?
    C12 H12A . 0.9500 ?
    C14 C15 . 1.4181(17) ?
    C14 C19 . 1.4316(17) ?
    C15 C16 . 1.3896(17) ?
    C16 C17 . 1.3823(17) ?
    C16 H16A . 0.9500 ?
    C17 C18 . 1.3974(18) ?
    C18 C19 . 1.3769(17) ?
    C18 H18A . 0.9500 ?
    C20 H20A . 0.9800 ?
    C20 H20B . 0.9800 ?
    C20 H20C . 0.9800 ?
    C21 H21A . 0.9800 ?
    C21 H21B . 0.9800 ?
    C21 H21C . 0.9800 ?
loop_
    _geom_angle_atom_site_label_1
    _geom_angle_atom_site_label_2
    _geom_angle_atom_site_label_3
    _geom_angle_site_symmetry_1
    _geom_angle_site_symmetry_3
    _geom_angle
    _geom_angle_publ_flag
    C15 O2 H2O . . 103.2(12) ?
    C17 O3 C20 . . 117.37(10) ?
    C19 O4 C21 . . 117.53(10) ?
    O1 C1 C14 . . 119.78(11) ?
    O1 C1 C2 . . 117.78(11) ?
    C14 C1 C2 . . 122.42(11) ?
    C3 C2 C1 . . 122.95(12) ?
    C3 C2 H2A . . 118.5 ?
    C1 C2 H2A . . 118.5 ?
    C2 C3 C4 . . 125.29(12) ?
    C2 C3 H3A . . 117.4 ?
    C4 C3 H3A . . 117.4 ?
    C5 C4 C13 . . 118.47(11) ?
    C5 C4 C3 . . 120.29(11) ?
    C13 C4 C3 . . 121.22(11) ?
    C4 C5 C6 . . 121.93(12) ?
    C4 C5 H5A . . 119.0 ?
    C6 C5 H5A . . 119.0 ?
    C7 C6 C5 . . 120.30(12) ?
    C7 C6 H6A . . 119.8 ?
    C5 C6 H6A . . 119.8 ?
    C6 C7 C8 . . 120.41(12) ?
    C6 C7 H7A . . 119.8 ?
    C8 C7 H7A . . 119.8 ?
    C7 C8 C9 . . 120.98(12) ?
    C7 C8 C13 . . 119.80(11) ?
    C9 C8 C13 . . 119.22(12) ?
    C10 C9 C8 . . 121.20(12) ?
    C10 C9 H9A . . 119.4 ?
    C8 C9 H9A . . 119.4 ?
    C9 C10 C11 . . 119.97(13) ?
    C9 C10 H10A . . 120.0 ?
    C11 C10 H10A . . 120.0 ?
    C12 C11 C10 . . 120.43(13) ?
    C12 C11 H11A . . 119.8 ?
    C10 C11 H11A . . 119.8 ?
    C11 C12 C13 . . 121.35(12) ?
    C11 C12 H12A . . 119.3 ?
    C13 C12 H12A . . 119.3 ?
    C12 C13 C8 . . 117.82(11) ?
    C12 C13 C4 . . 123.08(11) ?
    C8 C13 C4 . . 119.09(11) ?
    C15 C14 C19 . . 115.88(11) ?
    C15 C14 C1 . . 118.83(11) ?
    C19 C14 C1 . . 125.25(11) ?
    O2 C15 C16 . . 116.16(11) ?
    O2 C15 C14 . . 121.02(11) ?
    C16 C15 C14 . . 122.82(11) ?
    C17 C16 C15 . . 118.74(11) ?
    C17 C16 H16A . . 120.6 ?
    C15 C16 H16A . . 120.6 ?
    O3 C17 C16 . . 124.13(11) ?
    O3 C17 C18 . . 114.87(11) ?
    C16 C17 C18 . . 121.00(11) ?
    C19 C18 C17 . . 120.06(11) ?
    C19 C18 H18A . . 120.0 ?
    C17 C18 H18A . . 120.0 ?
    O4 C19 C18 . . 121.88(11) ?
    O4 C19 C14 . . 116.69(10) ?
    C18 C19 C14 . . 121.43(11) ?
    O3 C20 H20A . . 109.5 ?
    O3 C20 H20B . . 109.5 ?
    H20A C20 H20B . . 109.5 ?
    O3 C20 H20C . . 109.5 ?
    H20A C20 H20C . . 109.5 ?
    H20B C20 H20C . . 109.5 ?
    O4 C21 H21A . . 109.5 ?
    O4 C21 H21B . . 109.5 ?
    H21A C21 H21B . . 109.5 ?
    O4 C21 H21C . . 109.5 ?
    H21A C21 H21C . . 109.5 ?
    H21B C21 H21C . . 109.5 ?
loop_
    _geom_torsion_atom_site_label_1
    _geom_torsion_atom_site_label_2
    _geom_torsion_atom_site_label_3
    _geom_torsion_atom_site_label_4
    _geom_torsion_site_symmetry_1
    _geom_torsion_site_symmetry_2
    _geom_torsion_site_symmetry_3
    _geom_torsion_site_symmetry_4
    _geom_torsion
    _geom_torsion_publ_flag
    O1 C1 C2 C3 . . . . -22.91(19) ?
    C14 C1 C2 C3 . . . . 158.34(12) ?
    C1 C2 C3 C4 . . . . -178.35(11) ?
    C2 C3 C4 C5 . . . . 18.8(2) ?
    C2 C3 C4 C13 . . . . -162.71(13) ?
    C13 C4 C5 C6 . . . . 0.90(18) ?
    C3 C4 C5 C6 . . . . 179.46(12) ?
    C4 C5 C6 C7 . . . . -0.4(2) ?
    C5 C6 C7 C8 . . . . -0.08(19) ?
    C6 C7 C8 C9 . . . . -179.90(12) ?
    C6 C7 C8 C13 . . . . 0.03(18) ?
    C7 C8 C9 C10 . . . . 179.69(12) ?
    C13 C8 C9 C10 . . . . -0.25(19) ?
    C8 C9 C10 C11 . . . . 0.3(2) ?
    C9 C10 C11 C12 . . . . -0.1(2) ?
    C10 C11 C12 C13 . . . . -0.2(2) ?
    C11 C12 C13 C8 . . . . 0.25(19) ?
    C11 C12 C13 C4 . . . . 179.78(12) ?
    C7 C8 C13 C12 . . . . -179.98(11) ?
    C9 C8 C13 C12 . . . . -0.05(17) ?
    C7 C8 C13 C4 . . . . 0.46(17) ?
    C9 C8 C13 C4 . . . . -179.60(11) ?
    C5 C4 C13 C12 . . . . 179.56(11) ?
    C3 C4 C13 C12 . . . . 1.01(18) ?
    C5 C4 C13 C8 . . . . -0.91(17) ?
    C3 C4 C13 C8 . . . . -179.47(11) ?
    O1 C1 C14 C15 . . . . -7.79(17) ?
    C2 C1 C14 C15 . . . . 170.93(11) ?
    O1 C1 C14 C19 . . . . 169.92(11) ?
    C2 C1 C14 C19 . . . . -11.36(18) ?
    C19 C14 C15 O2 . . . . -178.57(10) ?
    C1 C14 C15 O2 . . . . -0.65(16) ?
    C19 C14 C15 C16 . . . . 1.93(17) ?
    C1 C14 C15 C16 . . . . 179.84(11) ?
    O2 C15 C16 C17 . . . . 177.50(10) ?
    C14 C15 C16 C17 . . . . -2.97(18) ?
    C20 O3 C17 C16 . . . . -5.82(17) ?
    C20 O3 C17 C18 . . . . 174.47(10) ?
    C15 C16 C17 O3 . . . . -178.27(11) ?
    C15 C16 C17 C18 . . . . 1.42(17) ?
    O3 C17 C18 C19 . . . . -179.20(10) ?
    C16 C17 C18 C19 . . . . 1.08(18) ?
    C21 O4 C19 C18 . . . . -11.21(17) ?
    C21 O4 C19 C14 . . . . 169.78(11) ?
    C17 C18 C19 O4 . . . . 178.90(10) ?
    C17 C18 C19 C14 . . . . -2.14(18) ?
    C15 C14 C19 O4 . . . . 179.68(10) ?
    C1 C14 C19 O4 . . . . 1.91(17) ?
    C15 C14 C19 C18 . . . . 0.67(16) ?
    C1 C14 C19 C18 . . . . -177.10(11) ?
loop_
    _geom_hbond_atom_site_label_D
    _geom_hbond_atom_site_label_H
    _geom_hbond_atom_site_label_A
    _geom_hbond_site_symmetry_A
    _geom_hbond_distance_DH
    _geom_hbond_distance_HA
    _geom_hbond_distance_DA
    _geom_hbond_angle_DHA
    O2 H2O O1 . 0.94(2) 1.60(2) 2.4869(12) 155.5(18)
    C21 H21C O2 3_445 0.98 2.58 3.3393(17) 135
_iucr_refine_instructions_details
;
TITL cu_d1346r_0m in C2/c
CELL 1.54178 15.8594 5.0437 40.6908 90.000 90.507 90.000
ZERR 8.00 0.0007 0.0002 0.0017 0.000 0.002 0.000
LATT 7
SYMM -x, y, -z+1/2
SFAC C H O
UNIT 168 144 32
TEMP -126.130
SIZE 0.030 0.110 0.650
ACTA
L.S. 4
FMAP 2
PLAN 20
HTAB
BOND $H
HTAB O2 O1
CONF
WGHT    0.051400    2.058000
FVAR       0.09618
O1    3    0.838354    0.927353    0.403905    11.00000    0.02261    0.03573 =
         0.04094   -0.01279    0.00225    0.00095
O2    3    0.829441    1.266804    0.448065    11.00000    0.01995    0.03210 =
         0.03359   -0.00815   -0.00092   -0.00048
O3    3    0.562308    1.623717    0.474701    11.00000    0.02488    0.03177 =
         0.02998   -0.00742    0.00270    0.00429
O4    3    0.578490    0.931095    0.397508    11.00000    0.02358    0.02973 =
         0.02969   -0.00664   -0.00159   -0.00447
C1    1    0.759843    0.901420    0.402862    11.00000    0.02574    0.02151 =
         0.02257    0.00373    0.00242   -0.00028
C2    1    0.724970    0.683624    0.383007    11.00000    0.02583    0.02596 =
         0.03180   -0.00353    0.00240   -0.00115
AFIX  43
H2A   2    0.670226    0.619527    0.387987    11.00000   -1.20000
AFIX   0
C3    1    0.766227    0.573104    0.358586    11.00000    0.02473    0.02596 =
         0.02942   -0.00288   -0.00078    0.00108
AFIX  43
H3A   2    0.821474    0.636503    0.354339    11.00000   -1.20000
AFIX   0
C4    1    0.733698    0.359924    0.337417    11.00000    0.02804    0.02293 =
         0.02080    0.00205   -0.00057    0.00059
C5    1    0.648223    0.310610    0.335538    11.00000    0.02892    0.02795 =
         0.02830   -0.00088    0.00181    0.00079
AFIX  43
H5A   2    0.610945    0.415432    0.348262    11.00000   -1.20000
AFIX   0
C6    1    0.614694    0.109884    0.315357    11.00000    0.02785    0.03336 =
         0.03131    0.00165   -0.00257   -0.00601
AFIX  43
H6A   2    0.555548    0.080223    0.314726    11.00000   -1.20000
AFIX   0
C7    1    0.666642   -0.042462    0.296681    11.00000    0.03845    0.02593 =
         0.02382   -0.00015   -0.00590   -0.00612
AFIX  43
H7A   2    0.643494   -0.177923    0.283120    11.00000   -1.20000
AFIX   0
C8    1    0.754560   -0.000231    0.297366    11.00000    0.03516    0.02155 =
         0.01822    0.00349   -0.00208    0.00025
C9    1    0.809294   -0.157000    0.278024    11.00000    0.04464    0.02679 =
         0.02431   -0.00426   -0.00070    0.00080
AFIX  43
H9A   2    0.786336   -0.292999    0.264497    11.00000   -1.20000
AFIX   0
C10   1    0.894102   -0.116206    0.278484    11.00000    0.04203    0.03518 =
         0.03419   -0.00725    0.00741    0.00784
AFIX  43
H10A  2    0.929764   -0.222601    0.265267    11.00000   -1.20000
AFIX   0
C11   1    0.928905    0.083292    0.298510    11.00000    0.03026    0.03740 =
         0.04136   -0.00482    0.00424    0.00346
AFIX  43
H11A  2    0.988153    0.111065    0.298817    11.00000   -1.20000
AFIX   0
C12   1    0.878006    0.237928    0.317586    11.00000    0.02977    0.02750 =
         0.03098   -0.00414   -0.00007    0.00000
AFIX  43
H12A  2    0.902610    0.371642    0.331029    11.00000   -1.20000
AFIX   0
C13   1    0.789241    0.202610    0.317695    11.00000    0.02934    0.02089 =
         0.01940    0.00305   -0.00109    0.00130
C14   1    0.706396    1.082373    0.421660    11.00000    0.02360    0.01945 =
         0.02060    0.00237    0.00170   -0.00159
C15   1    0.745161    1.262439    0.443890    11.00000    0.02155    0.02241 =
         0.02192    0.00401    0.00036   -0.00166
C16   1    0.699579    1.441463    0.462660    11.00000    0.02575    0.02248 =
         0.02078   -0.00145    0.00016   -0.00201
AFIX  43
H16A  2    0.727344    1.553629    0.478075    11.00000   -1.20000
AFIX   0
C17   1    0.613068    1.453236    0.458475    11.00000    0.02613    0.02198 =
         0.02165    0.00188    0.00444    0.00184
C18   1    0.571518    1.284929    0.436379    11.00000    0.01999    0.02641 =
         0.02565    0.00199    0.00068   -0.00051
AFIX  43
H18A  2    0.512143    1.297580    0.433509    11.00000   -1.20000
AFIX   0
C19   1    0.616560    1.100768    0.418764    11.00000    0.02431    0.02100 =
         0.01949    0.00265    0.00027   -0.00368
C20   1    0.600194    1.784327    0.499801    11.00000    0.03305    0.03137 =
         0.02492   -0.00553    0.00086    0.00599
AFIX 137
H20A  2    0.556282    1.884485    0.511183    11.00000   -1.50000
H20B  2    0.640193    1.907902    0.489820    11.00000   -1.50000
H20C  2    0.630040    1.670541    0.515582    11.00000   -1.50000
AFIX   0
C21   1    0.488770    0.915005    0.398215    11.00000    0.02313    0.04922 =
         0.04897   -0.01443   -0.00501   -0.00537
AFIX 137
H21A  2    0.469885    0.763850    0.384927    11.00000   -1.50000
H21B  2    0.464498    1.078738    0.389261    11.00000   -1.50000
H21C  2    0.470257    0.891367    0.420941    11.00000   -1.50000
AFIX   0
H2O   2    0.848451    1.142304    0.432537    11.00000    0.06382
HKLF 4 1 1 0 0 0 1 0 0 0 1
REM  cu_d1346r_0m in C2/c
REM R1 =  0.0370 for   2555 Fo > 4sig(Fo)  and  0.0389 for all   2743 data
REM    232 parameters refined using      0 restraints
END
WGHT      0.0520      2.0706
REM Highest difference peak  0.155,  deepest hole -0.216,  1-sigma level  0.048
Q1    1   0.7205  0.7359  0.3638  11.00000  0.05    0.16
Q2    1   0.7627  0.5302  0.3791  11.00000  0.05    0.14
Q3    1   0.8463  1.0939  0.4706  11.00000  0.05    0.14
Q4    1   0.6747  0.5419  0.4021  11.00000  0.05    0.13
Q5    1   0.8182  0.7329  0.3424  11.00000  0.05    0.12
Q6    1   0.8572  1.2313  0.4791  11.00000  0.05    0.12
Q7    1   0.7222  1.2132  0.4227  11.00000  0.05    0.12
Q8    1   0.7156 -0.5714  0.2810  11.00000  0.05    0.12
Q9    1   0.6859  0.9074  0.3477  11.00000  0.05    0.12
Q10   1   0.7357  1.4880  0.5116  11.00000  0.05    0.12
Q11   1   0.7215  1.0824  0.4391  11.00000  0.05    0.11
Q12   1   0.7635  0.2648  0.3311  11.00000  0.05    0.11
Q13   1   0.7642 -0.2089  0.2481  11.00000  0.05    0.11
Q14   1   0.6179  1.6597  0.5223  11.00000  0.05    0.11
Q15   1   0.7730  0.0600  0.3144  11.00000  0.05    0.11
Q16   1   0.7246  0.9641  0.4206  11.00000  0.05    0.10
Q17   1   0.6989  1.6294  0.5323  11.00000  0.05    0.10
Q18   1   0.6975 -0.4147  0.2997  11.00000  0.05    0.10
Q19   1   0.7971  0.3087  0.3805  11.00000  0.05    0.10
Q20   1   0.8348  1.0086  0.3696  11.00000  0.05    0.10
;
