# Supplementary material for: (E)-1-(2-Hy­droxy-4,6-di­meth­oxy­phen­yl)-3-(naph­thalen-1-yl)prop-2-en-1-one
Source: IUCrdata. 2022 Sep 27;7(Pt 9):x220932. doi: 10.1107/S2414314622009324 (PMC9635433; doi:10.1107/S2414314622009324)
Supplement: Supplementary file 2 [file x-07-x220932-Isup2.hkl]

# 
# h,k,l, Fc-squared, Fo-squared, sigma(Fo-squared) and status flag 
# 
data_I
_shelx_title ' cu_d1346r_0m in C2/c' 
_shelx_refln_list_code          4 
_shelx_F_calc_maximum      344.33 
_exptl_crystal_F_000      1408.00 
_reflns_d_resolution_high  0.8406 
 
loop_ 
 _symmetry_equiv_pos_as_xyz 
 'x, y, z' 
 '-x, y, -z+1/2' 
 'x+1/2, y+1/2, z' 
 '-x+1/2, y+1/2, -z+1/2' 
 '-x, -y, -z' 
 'x, -y, z-1/2' 
 '-x+1/2, -y+1/2, -z' 
 'x+1/2, -y+1/2, z-1/2' 
 
_cell_length_a    15.8594 
_cell_length_b     5.0437 
_cell_length_c    40.6908 
_cell_angle_alpha  90.000 
_cell_angle_beta   90.507 
_cell_angle_gamma  90.000 
 
_shelx_F_squared_multiplier     1.000 
 
loop_ 
 _refln_index_h 
 _refln_index_k 
 _refln_index_l 
 _refln_F_squared_calc 
 _refln_F_squared_meas 
 _refln_F_squared_sigma 
 _refln_observed_status 
   6   0   0    20199.51    20624.67    583.77 o 
   8   0   0      356.47      506.27     18.30 o 
  10   0   0       60.29       63.78     10.81 o 
  12   0   0     3141.84     3382.65    143.78 o 
  14   0   0       26.64       38.92      9.73 o 
  16   0   0      731.93      564.63     20.25 o 
  18   0   0      861.29      836.74     35.68 o 
   3   1   0     5530.17     5155.59    198.92 o 
   5   1   0      301.19      270.27     15.13 o 
   7   1   0     1734.24     1791.95     51.56 o 
   9   1   0      604.88      548.98     23.24 o 
  11   1   0      707.63      593.57     18.10 o 
  13   1   0      112.26      135.39     11.68 o 
  15   1   0        9.99        4.86      4.59 o 
  17   1   0       78.56       70.76      7.23 o 
   2   2   0      249.08      217.68      5.23 o 
   4   2   0      353.32      322.80      7.03 o 
   6   2   0      136.96      172.02      6.20 o 
   8   2   0        8.68        3.75      1.50 o 
  10   2   0        5.41        2.90      1.74 o 
  12   2   0       61.32       70.80      3.56 o 
  14   2   0        5.83        9.30      2.90 o 
  16   2   0       22.84       16.71      4.15 o 
   1   3   0     1262.44     1330.76     26.62 o 
   3   3   0      358.19      426.13      7.97 o 
   5   3   0     1111.86     1205.93     15.37 o 
   7   3   0     1965.55     2047.48     28.08 o 
   9   3   0      135.88      149.96      5.23 o 
  11   3   0      746.13      827.70     18.31 o 
  13   3   0     1472.11     1490.04     29.80 o 
  15   3   0       80.88      108.55     10.27 o 
   0   4   0      728.60      684.32     23.31 o 
   2   4   0      410.30      460.27      9.05 o 
   4   4   0        2.63        1.24      1.12 o 
   6   4   0      283.29      278.12      7.52 o 
   8   4   0       18.67       17.39      3.11 o 
  10   4   0      234.17      244.92     10.08 o 
  12   4   0      299.56      312.43     16.22 o 
   1   5   0      177.22      183.46      8.74 o 
   3   5   0      168.28      170.20      4.31 o 
   5   5   0      103.77       93.70      4.58 o 
   7   5   0       54.97       41.80      4.59 o 
   9   5   0     1233.97     1210.72     38.60 o 
 -17   1   1      432.29      408.64     21.62 o 
 -15   1   1      624.90      503.86     19.11 o 
 -13   1   1        6.52       14.38      4.55 o 
 -11   1   1       85.22      103.35      7.89 o 
  -9   1   1      784.44      734.78     25.19 o 
  -7   1   1      470.67      467.90     17.19 o 
  -5   1   1     3107.13     3195.62    126.48 o 
  -3   1   1     6361.88     5998.73    159.63 o 
  -1   1   1     7330.00     6700.43    244.32 o 
   3   1   1      595.44      503.78     22.70 o 
   5   1   1      831.73      777.28     23.66 o 
   7   1   1      163.38      146.79      8.77 o 
   9   1   1       62.60       62.30      6.75 o 
  11   1   1      429.63      506.57     17.18 o 
  13   1   1      142.09      164.58     15.68 o 
  15   1   1       14.09       12.06      4.92 o 
  17   1   1      143.57      160.00     14.05 o 
 -16   2   1       72.71       60.91      6.49 o 
 -14   2   1       37.65       51.68      4.14 o 
 -12   2   1     1908.15     1877.75     24.52 o 
 -10   2   1      379.92      374.78      6.72 o 
  -8   2   1      726.08      765.78     11.63 o 
  -6   2   1      424.72      472.25     11.33 o 
  -4   2   1        0.24        2.78      1.83 o 
  -2   2   1     1455.48     1594.52     31.90 o 
   0   2   1     3106.39     3006.04     54.59 o 
   2   2   1       31.21       22.49      1.65 o 
   4   2   1     1090.47     1104.66     19.09 o 
   6   2   1     2346.39     2246.26     42.34 o 
   8   2   1      818.69      793.97     11.26 o 
  10   2   1        0.18       -0.11      1.71 o 
  12   2   1     1710.17     1770.66     24.59 o 
  14   2   1      337.05      368.12     13.35 o 
  16   2   1      343.22      323.11     23.78 o 
 -15   3   1      459.03      484.19     31.35 o 
 -13   3   1     2405.53     2446.59     44.77 o 
 -11   3   1     5076.07     5047.25     68.16 o 
  -9   3   1     1516.56     1620.70     24.65 o 
  -7   3   1      337.52      352.51      6.97 o 
  -5   3   1      176.56      199.61      4.06 o 
  -3   3   1     4522.07     4573.30     85.80 o 
  -1   3   1     1939.47     1753.42     33.92 o 
   1   3   1     3469.84     3578.09     65.67 o 
   3   3   1     5884.64     6307.28    120.33 o 
   5   3   1     1223.86     1443.59     20.20 o 
   7   3   1      815.42      810.39     12.69 o 
   9   3   1     4984.86     5277.80     72.37 o 
  11   3   1    15035.56    15106.04    196.64 o 
  13   3   1      111.23      108.32     10.14 o 
  15   3   1      497.43      502.35     39.46 o 
 -12   4   1       84.43       92.97      8.65 o 
 -10   4   1        0.96        2.32      3.15 o 
  -8   4   1      265.25      268.02     10.77 o 
  -6   4   1      250.30      279.89      8.21 o 
  -4   4   1       21.65       26.61      1.68 o 
  -2   4   1       69.07       79.28      2.71 o 
   0   4   1       47.40       55.77      4.71 o 
   2   4   1        6.12        7.33      1.77 o 
   4   4   1        0.02       -0.20      1.05 o 
   6   4   1        3.67        2.72      1.84 o 
   8   4   1      152.14      154.46     13.42 o 
  10   4   1      407.43      396.89     12.88 o 
  12   4   1        5.18        3.24      4.32 o 
  -9   5   1        6.83        9.97      3.38 o 
  -7   5   1        0.24       -1.08      4.32 o 
  -5   5   1       67.78       68.84      3.33 o 
  -3   5   1      178.92      178.76      5.10 o 
  -1   5   1       10.68       18.53      4.13 o 
   1   5   1     1663.58     1678.54     38.90 o 
   3   5   1      292.93      333.95      7.08 o 
   5   5   1        0.04        1.20      1.57 o 
   7   5   1       63.40       56.94     11.89 o 
   9   5   1       78.64       82.52      5.70 o 
 -18   0   2      147.76      214.05     15.13 o 
 -16   0   2       91.72      109.91     16.76 o 
 -14   0   2      919.78      856.20     38.92 o 
 -12   0   2     1683.23     1850.89     53.98 o 
 -10   0   2       46.20       42.16      9.73 o 
  -8   0   2     1574.50     1662.20     62.70 o 
  -6   0   2       13.31       17.30      5.41 o 
  -4   0   2     6029.25     5735.04    211.89 o 
   4   0   2     5716.31     5674.50    212.97 o 
   6   0   2     1426.52     1169.08     64.32 o 
   8   0   2    19132.00    20836.00    652.42 o 
  10   0   2        3.61        0.00      6.49 o 
  12   0   2        4.57       17.30      7.57 o 
  14   0   2      658.72      645.40     32.43 o 
  16   0   2      634.59      571.88     29.19 o 
  18   0   2        6.00        8.65      5.41 o 
 -17   1   2      142.76      104.86     11.89 o 
 -15   1   2       52.08       30.75      5.70 o 
 -13   1   2        5.08        2.19      4.34 o 
 -11   1   2     1542.68     1558.15     37.75 o 
  -9   1   2     3678.54     3971.10    234.05 o 
  -7   1   2        9.21       18.38      6.49 o 
  -5   1   2     1081.76     1118.90     47.57 o 
  -3   1   2      679.61      729.72     29.19 o 
  -1   1   2     8167.93     8257.17    300.54 o 
   1   1   2     7264.79     7217.18    262.70 o 
   3   1   2    11038.33    10696.70    282.59 o 
   5   1   2     2370.10     2375.02     65.69 o 
   7   1   2      625.13      734.81     44.86 o 
   9   1   2        0.82        0.22      3.60 o 
  11   1   2      309.51      346.28     12.82 o 
  13   1   2      167.80      129.32     23.24 o 
  15   1   2        0.05        1.08      4.59 o 
  17   1   2      164.98      181.62     14.05 o 
 -16   2   2       43.41       45.39      4.55 o 
 -14   2   2     3670.86     3588.26     73.18 o 
 -12   2   2    10931.59    11224.97    128.97 o 
 -10   2   2     2666.92     2656.24     34.79 o 
  -8   2   2      249.90      189.39      4.67 o 
  -6   2   2     2129.49     2388.75     51.64 o 
  -4   2   2       34.08       29.56      3.28 o 
  -2   2   2     2145.88     2094.80     34.89 o 
   0   2   2      527.79      489.57     10.07 o 
   2   2   2     2192.81     2015.05     30.65 o 
   4   2   2      861.45      940.07     15.18 o 
   6   2   2      128.64      156.04      5.66 o 
   8   2   2      141.54      121.45      3.43 o 
  10   2   2      586.23      558.62      9.10 o 
  12   2   2      478.77      439.16      9.43 o 
  14   2   2      184.36      203.06      9.05 o 
  16   2   2        7.49        4.32      4.15 o 
 -15   3   2       21.99       23.77      3.12 o 
 -13   3   2      255.74      284.71      7.78 o 
 -11   3   2     1132.41     1126.80     18.01 o 
  -9   3   2     1083.69     1087.79     16.25 o 
  -7   3   2      437.52      473.71      8.52 o 
  -5   3   2     1731.48     1927.53     26.64 o 
  -3   3   2     5322.86     5500.07     73.60 o 
  -1   3   2     3013.39     2969.96     55.13 o 
   1   3   2      291.73      296.90      8.65 o 
   3   3   2     2284.52     2285.29     33.24 o 
   5   3   2        0.27        3.93      1.18 o 
   7   3   2       47.05       53.47      2.82 o 
   9   3   2       16.35       23.28      2.68 o 
  11   3   2     3757.81     3796.37     52.13 o 
  13   3   2      568.21      563.17     14.15 o 
  15   3   2      719.54      703.90     29.19 o 
 -12   4   2      284.30      286.18     11.06 o 
 -10   4   2     1017.27     1052.56     26.85 o 
  -8   4   2      101.02       96.18      5.58 o 
  -6   4   2       99.52      118.87      4.96 o 
  -4   4   2      472.72      504.02      8.66 o 
  -2   4   2      171.78      197.56      4.65 o 
   0   4   2      168.56      189.00      7.57 o 
   2   4   2      734.92      754.34     17.49 o 
   4   4   2       72.93       84.33      3.17 o 
   6   4   2       63.16       49.74      3.29 o 
   8   4   2      119.58      114.28      5.83 o 
  10   4   2       17.95       16.92      3.74 o 
  12   4   2       29.15       34.59      6.49 o 
  -9   5   2       32.80       28.31      8.65 o 
  -7   5   2       68.17       55.88     12.97 o 
  -5   5   2        0.72        2.57      1.99 o 
  -3   5   2       47.00       69.29      5.27 o 
  -1   5   2      868.82      899.74     20.13 o 
   1   5   2      711.71      794.37     17.97 o 
   3   5   2     1139.63     1131.54     28.18 o 
   5   5   2      307.67      294.98      9.36 o 
   7   5   2      122.02      126.57      6.88 o 
   9   5   2        4.83        5.41      3.06 o 
 -17   1   3        0.07        2.16      5.41 o 
 -15   1   3        7.16       14.22      4.92 o 
 -13   1   3     1392.70     1349.38     35.89 o 
 -11   1   3     2796.24     2814.75     69.13 o 
  -9   1   3       40.15       36.36      6.49 o 
  -7   1   3     1744.31     1732.95     72.43 o 
  -5   1   3     1047.00     1086.57     31.66 o 
  -3   1   3    16778.88    15160.84    553.50 o 
  -1   1   3     1893.54     1783.76     65.94 o 
   1   1   3      236.22      224.86      9.73 o 
   3   1   3    13360.44    12188.36    322.67 o 
   5   1   3      530.87      513.44     16.77 o 
   7   1   3     2439.68     2600.43     72.93 o 
   9   1   3     1175.85     1324.76     61.62 o 
  11   1   3       21.92       16.94      4.37 o 
  13   1   3      889.88      816.27     28.57 o 
  15   1   3      259.14      201.48     11.83 o 
  17   1   3       22.54        9.73      6.49 o 
 -16   2   3       28.86       18.82      4.74 o 
 -14   2   3        6.89       23.26      3.27 o 
 -12   2   3    12112.81    12262.41    140.79 o 
 -10   2   3        1.45        2.99      1.87 o 
  -8   2   3       17.29        4.41      1.71 o 
  -6   2   3     2407.54     2671.59     57.46 o 
  -4   2   3       19.41       16.64      2.39 o 
  -2   2   3     1035.14     1001.96     19.72 o 
   0   2   3     1026.58     1040.83     18.07 o 
   2   2   3     2683.82     2518.48     37.92 o 
   4   2   3      747.08      703.79     11.80 o 
   6   2   3     2768.63     2698.71     50.37 o 
   8   2   3      207.05      191.57      4.13 o 
  10   2   3     1651.31     1603.80     19.75 o 
  12   2   3       75.88       73.01      3.81 o 
  14   2   3      569.96      577.43     14.39 o 
  16   2   3       60.58       72.68      9.73 o 
 -15   3   3      325.58      309.57     17.16 o 
 -13   3   3       46.33       58.83      3.66 o 
 -11   3   3      387.08      402.19      8.63 o 
  -9   3   3      117.00      107.94      4.23 o 
  -7   3   3       29.19       26.71      2.18 o 
  -5   3   3      295.36      298.68      5.85 o 
  -3   3   3    10656.15    10518.45    139.22 o 
  -1   3   3      843.97      863.61     18.51 o 
   1   3   3     1598.51     1577.73     30.81 o 
   3   3   3     6039.00     6107.56     79.73 o 
   5   3   3     8024.04     8283.95     90.17 o 
   7   3   3      955.03      887.39     13.29 o 
   9   3   3        0.14        6.31      2.57 o 
  11   3   3     1941.01     2067.80     32.20 o 
  13   3   3      151.80      155.10      7.16 o 
  15   3   3      908.59      975.61     38.92 o 
 -12   4   3      458.13      455.67     41.08 o 
 -10   4   3      396.52      390.05     18.55 o 
  -8   4   3      141.14      142.39     10.61 o 
  -6   4   3      256.09      294.51      7.94 o 
  -4   4   3      806.97      863.48     14.46 o 
  -2   4   3      294.42      307.41      6.35 o 
   0   4   3      812.97      809.93     18.78 o 
   2   4   3       11.72       24.73      1.95 o 
   4   4   3      601.95      683.56     11.77 o 
   6   4   3      120.53      131.61      6.03 o 
   8   4   3      219.86      204.02      7.60 o 
  10   4   3      236.07      243.15     12.97 o 
  12   4   3       24.31       29.19      5.41 o 
  -9   5   3      181.36      195.67     12.97 o 
  -7   5   3       84.63       76.22      5.35 o 
  -5   5   3      355.79      356.79      9.36 o 
  -3   5   3     1542.70     1613.70     59.20 o 
  -1   5   3     2181.31     2250.79     40.47 o 
   1   5   3      209.82      237.42      6.84 o 
   3   5   3      295.23      303.21      7.38 o 
   5   5   3        1.04        2.83      1.69 o 
   7   5   3      144.98      157.34      7.64 o 
   9   5   3       41.56       48.92      4.92 o 
 -18   0   4      183.50      187.02     14.05 o 
 -16   0   4      263.33      231.61     11.83 o 
 -14   0   4     1515.26     1261.60     52.97 o 
 -12   0   4      797.59      772.58     36.22 o 
 -10   0   4      100.54       86.49     11.89 o 
  -8   0   4    14184.56    16459.10    438.74 o 
  -6   0   4     9461.25     9418.19    251.27 o 
  -4   0   4    67276.37    64887.61   2367.53 o 
  -2   0   4     2348.32     2046.45     76.76 o 
   2   0   4    47091.90    40831.78   1488.62 o 
   4   0   4      353.87      406.48     18.38 o 
   6   0   4     5159.46     5745.83    155.04 o 
   8   0   4    64871.03    70354.83   1857.75 o 
  10   0   4     3171.87     3206.44    132.97 o 
  14   0   4     9129.56     8067.98    270.27 o 
  16   0   4     3844.73     3455.08    122.16 o 
  18   0   4      127.87      129.73     12.97 o 
 -17   1   4       41.53       34.59      7.57 o 
 -15   1   4     3034.04     2805.16     71.08 o 
 -13   1   4      320.27      298.06     17.40 o 
 -11   1   4       14.93       10.01      3.36 o 
  -9   1   4     2481.62     2610.34     75.22 o 
  -7   1   4     6948.58     7590.15    296.21 o 
  -5   1   4     3911.44     3664.81    137.30 o 
  -3   1   4      320.54      340.54     15.13 o 
  -1   1   4     4670.40     4283.17    156.75 o 
   1   1   4    31115.80    26163.91    952.42 o 
   3   1   4    14161.28    12224.67    323.79 o 
   5   1   4       11.21       11.89      3.06 o 
   7   1   4     3634.52     3897.65    132.15 o 
   9   1   4      290.99      353.54     11.73 o 
  11   1   4     1222.07     1229.94     30.94 o 
  13   1   4       72.75       53.40     10.27 o 
  15   1   4      103.34      107.04      9.17 o 
  17   1   4      254.66      204.32     15.13 o 
 -16   2   4       35.78       34.98      4.28 o 
 -14   2   4       25.61       23.09      3.47 o 
 -12   2   4     1283.55     1292.30     18.06 o 
 -10   2   4       45.51       61.58      3.35 o 
  -8   2   4      134.58      139.87      4.56 o 
  -6   2   4       97.69      129.72      6.43 o 
  -4   2   4      905.52      944.23     18.86 o 
  -2   2   4     1214.14     1267.04     21.56 o 
   0   2   4     2129.43     1954.58     29.84 o 
   2   2   4       70.53       92.34      3.40 o 
   4   2   4        1.16        1.14      1.60 o 
   6   2   4       22.48       33.64      2.94 o 
   8   2   4       42.76       70.37      2.81 o 
  10   2   4      388.88      355.30      6.80 o 
  12   2   4      337.53      316.27      6.90 o 
  14   2   4       46.45       66.18      4.53 o 
  16   2   4        3.00        0.60      3.38 o 
 -15   3   4      108.67      107.83      9.62 o 
 -13   3   4        3.43        4.80      2.31 o 
 -11   3   4      104.56      117.97      5.05 o 
  -9   3   4       19.73       23.94      2.55 o 
  -7   3   4       91.67       83.93      3.39 o 
  -5   3   4      372.84      389.55      8.10 o 
  -3   3   4      312.71      367.75      6.63 o 
  -1   3   4       51.08       69.86      6.71 o 
   1   3   4       22.98       40.77      3.62 o 
   3   3   4     1969.41     1943.45     22.10 o 
   5   3   4       37.46       41.67      2.66 o 
   7   3   4     1152.06     1201.34     17.13 o 
   9   3   4     4610.17     4442.43     61.39 o 
  11   3   4      840.82      922.84     17.81 o 
  13   3   4     1016.18     1000.33     31.52 o 
  15   3   4      337.06      371.98     13.36 o 
 -12   4   4      709.54      655.78     19.48 o 
 -10   4   4     1336.33     1339.64     32.21 o 
  -8   4   4     2169.31     2275.21     45.27 o 
  -6   4   4        2.44        4.54      1.85 o 
  -4   4   4      100.55      101.40      3.27 o 
  -2   4   4      404.60      406.11      7.78 o 
   0   4   4      680.18      660.64     13.06 o 
   2   4   4     1730.50     1755.61     26.42 o 
   4   4   4      396.81      400.18      7.87 o 
   6   4   4      204.46      215.22      6.52 o 
   8   4   4      113.82      108.10      9.43 o 
  10   4   4     1089.16     1152.40     44.32 o 
  12   4   4       22.53       17.30      5.41 o 
  -9   5   4      276.10      238.97     14.05 o 
  -7   5   4      704.88      683.37     22.93 o 
  -5   5   4       38.03       44.97      2.86 o 
  -3   5   4     1541.07     1602.58     34.00 o 
  -1   5   4     5668.65     5775.68     99.01 o 
   1   5   4      199.55      236.14      6.29 o 
   3   5   4      735.11      769.65     15.66 o 
   5   5   4      637.88      647.44     13.63 o 
   7   5   4        2.43        0.93      2.59 o 
   9   5   4      172.11      145.94      7.23 o 
 -17   1   5      238.43      215.30     11.06 o 
 -15   1   5     1448.80     1271.89     64.32 o 
 -13   1   5     1635.64     1630.24     38.64 o 
 -11   1   5      140.30      174.03      7.94 o 
  -9   1   5     8114.39     9334.99    366.48 o 
  -7   1   5     6385.44     7651.77    299.45 o 
  -5   1   5      237.59      229.19     12.97 o 
  -3   1   5     3756.59     3330.76    123.24 o 
  -1   1   5     6484.07     6346.87    284.32 o 
   1   1   5     1233.25     1210.39     38.92 o 
   3   1   5     8278.44     7695.65    248.64 o 
   5   1   5      346.68      291.64     20.00 o 
   7   1   5      616.11      662.38     27.85 o 
   9   1   5     1438.29     1659.52     57.30 o 
  11   1   5      342.67      387.89     13.77 o 
  13   1   5       81.32       50.28      7.53 o 
  15   1   5      125.73      117.76      9.53 o 
  17   1   5       12.81       14.05      6.49 o 
 -16   2   5       22.81       40.83      4.39 o 
 -14   2   5       47.28       56.45      3.92 o 
 -12   2   5      134.92      146.09      5.07 o 
 -10   2   5     4161.80     4263.84     50.88 o 
  -8   2   5      556.20      563.04      9.21 o 
  -6   2   5      922.85     1093.66     25.91 o 
  -4   2   5    10400.33    11235.03    177.36 o 
  -2   2   5       51.26       34.80      9.22 o 
   0   2   5     1903.55     1764.64     27.12 o 
   2   2   5     4755.52     4392.57     71.93 o 
   4   2   5     8833.40     8565.86    114.55 o 
   6   2   5      118.81      121.96      5.22 o 
   8   2   5      187.78      185.37      4.10 o 
  10   2   5       45.79       42.25      2.78 o 
  12   2   5      114.95       96.36      4.31 o 
  14   2   5     2129.34     2074.46     38.76 o 
  16   2   5       23.82       19.27      4.92 o 
 -15   3   5       14.42       20.28      4.32 o 
 -13   3   5       20.85       21.66      2.98 o 
 -11   3   5      367.35      359.43      8.59 o 
  -9   3   5      406.75      435.85      8.67 o 
  -7   3   5      115.30      128.92      4.42 o 
  -5   3   5     1640.52     1803.75     26.91 o 
  -3   3   5      928.81      997.15     15.19 o 
  -1   3   5      693.62      692.36     15.53 o 
   1   3   5      350.08      293.94      8.65 o 
   3   3   5     4837.23     5029.62     55.56 o 
   5   3   5      228.42      270.87      4.74 o 
   7   3   5     2835.15     2906.45     37.92 o 
   9   3   5       16.88       16.29      2.27 o 
  11   3   5     7403.31     7389.23    105.59 o 
  13   3   5     2898.12     2873.90     88.78 o 
  15   3   5       27.33       22.11      3.82 o 
 -12   4   5       83.58       76.98      5.70 o 
 -10   4   5      499.81      502.58     12.75 o 
  -8   4   5     2674.25     2814.90     67.56 o 
  -6   4   5       54.43       41.83      3.02 o 
  -4   4   5     1206.40     1286.96     22.18 o 
  -2   4   5       17.19       29.75      2.12 o 
   0   4   5        1.60        2.77      1.36 o 
   2   4   5      249.74      260.65      5.76 o 
   4   4   5      268.18      305.37      6.43 o 
   6   4   5       26.22       23.28      2.59 o 
   8   4   5      119.20      117.97      6.81 o 
  10   4   5       85.90       89.42      6.99 o 
  12   4   5      132.81      107.03      9.73 o 
  -9   5   5        9.99       14.51      3.78 o 
  -7   5   5      122.51      108.12      6.12 o 
  -5   5   5      174.13      173.68      9.67 o 
  -3   5   5      426.16      411.22     15.72 o 
  -1   5   5      574.82      640.49     13.61 o 
   1   5   5       66.49       70.99      3.05 o 
   3   5   5      565.39      554.42     10.78 o 
   5   5   5       80.42       88.22      5.74 o 
   7   5   5      134.81      134.00      8.11 o 
   9   5   5      652.41      616.21     29.19 o 
 -18   0   6        3.40        9.24      4.15 o 
 -16   0   6       10.21       20.54      5.35 o 
 -14   0   6      134.51      156.51     14.59 o 
 -12   0   6     1684.29     1864.74    110.81 o 
 -10   0   6     1425.71     1685.38     75.67 o 
  -8   0   6       32.76       35.68      8.65 o 
  -6   0   6     3592.72     3383.73    128.65 o 
  -4   0   6     5499.55     4875.60    180.54 o 
  -2   0   6      268.07      208.65     10.81 o 
   0   0   6     2392.73     2083.21     77.84 o 
   2   0   6       39.07       23.78      4.32 o 
   4   0   6      957.97      837.85     24.84 o 
   6   0   6     2649.21     2174.59     61.10 o 
   8   0   6     5380.19     5988.69    198.92 o 
  10   0   6      192.74      229.19     19.46 o 
  12   0   6     3080.06     2753.47     99.46 o 
  14   0   6       65.22       44.32      9.73 o 
  16   0   6      139.21       64.86      9.73 o 
  18   0   6      152.41      126.48     11.89 o 
 -17   1   6      167.64      170.00      9.53 o 
 -15   1   6     1411.96     1370.65     40.54 o 
 -13   1   6      460.86      439.68     29.38 o 
 -11   1   6        9.48        8.81      3.48 o 
  -9   1   6     3370.03     3897.41    101.00 o 
  -7   1   6     4584.29     5250.93    109.84 o 
  -5   1   6      239.41      352.43     17.30 o 
  -3   1   6       77.96      113.51      7.57 o 
  -1   1   6    14658.30    13407.54    353.99 o 
   1   1   6      173.63      169.73      6.46 o 
   3   1   6    12676.34    11955.53    565.40 o 
   5   1   6       24.27       35.50      4.15 o 
   7   1   6      656.72      724.85     20.77 o 
   9   1   6      266.14      259.28     18.92 o 
  11   1   6       23.75       33.47      4.92 o 
  13   1   6      408.78      345.60     16.88 o 
  15   1   6     1391.22     1286.76     36.69 o 
  17   1   6       69.63       72.48      7.23 o 
 -16   2   6     1677.66     1672.02     52.33 o 
 -14   2   6      112.30      107.31      5.75 o 
 -12   2   6       35.10       23.39      2.74 o 
 -10   2   6     1987.99     1989.57     27.66 o 
  -8   2   6     1349.67     1290.96     17.91 o 
  -6   2   6      330.49      468.80     13.27 o 
  -4   2   6    31970.18    33653.50    578.73 o 
  -2   2   6     9052.53     8644.79    137.26 o 
   0   2   6     4008.30     3997.80     59.51 o 
   2   2   6     6551.92     7064.78    104.13 o 
   4   2   6     4436.90     4657.61     63.11 o 
   6   2   6       10.21       25.56      4.68 o 
   8   2   6        0.03        3.72      1.51 o 
  10   2   6       13.11        9.78      2.00 o 
  12   2   6     1465.29     1498.27     21.39 o 
  14   2   6      133.11      144.88     14.51 o 
  16   2   6       48.05       32.01      5.41 o 
 -15   3   6       23.00       33.65      4.59 o 
 -13   3   6        1.80        1.80      2.21 o 
 -11   3   6      810.74      915.15     16.48 o 
  -9   3   6      700.96      730.53     13.13 o 
  -7   3   6       45.60       60.10      2.93 o 
  -5   3   6       46.98       62.94      2.69 o 
  -3   3   6      232.90      246.17      5.10 o 
  -1   3   6      501.96      419.07      7.68 o 
   1   3   6      460.33      432.53     10.48 o 
   3   3   6      389.96      520.71      6.98 o 
   5   3   6     2213.96     2322.37     26.57 o 
   7   3   6      484.19      492.50      8.55 o 
   9   3   6      160.65      179.50      5.28 o 
  11   3   6     5199.59     5272.33     84.93 o 
  13   3   6      753.51      754.13     35.06 o 
  15   3   6       16.22       12.97      3.82 o 
 -12   4   6      402.66      395.51     19.46 o 
 -10   4   6      874.03      888.32     19.63 o 
  -8   4   6      686.51      699.68     20.52 o 
  -6   4   6      269.54      303.83      7.21 o 
  -4   4   6      507.30      519.04      9.29 o 
  -2   4   6        2.59        8.18      1.65 o 
   0   4   6      244.84      272.80      6.41 o 
   2   4   6      132.04      132.50      3.72 o 
   4   4   6      151.05      168.93      4.52 o 
   6   4   6       44.87       50.11      4.21 o 
   8   4   6       56.33       57.18      7.16 o 
  10   4   6      462.40      455.22     29.73 o 
  12   4   6       23.84       25.95      5.41 o 
  -9   5   6        0.62       -3.24      3.24 o 
  -7   5   6      402.29      409.72     14.89 o 
  -5   5   6      498.36      495.10     12.38 o 
  -3   5   6     1939.29     2030.43     42.03 o 
  -1   5   6        2.28       11.71      3.05 o 
   1   5   6      665.26      664.07     13.38 o 
   3   5   6       18.23       27.00      2.18 o 
   5   5   6        2.26        7.78      2.16 o 
   7   5   6      343.04      326.48     17.30 o 
   9   5   6      104.57       91.89      7.57 o 
 -17   1   7      249.10      258.65     11.83 o 
 -15   1   7        8.54       10.81      4.59 o 
 -13   1   7      336.74      326.57     13.04 o 
 -11   1   7        0.78        3.20      3.59 o 
  -9   1   7     3202.93     3452.28     90.09 o 
  -7   1   7      807.66      932.28     22.67 o 
  -5   1   7     5598.38     5706.11    139.60 o 
  -3   1   7      113.43      147.02      8.65 o 
  -1   1   7    10823.60    10008.40    264.99 o 
   1   1   7     3769.92     3302.11     88.94 o 
   3   1   7    12356.61    11535.29    306.25 o 
   5   1   7     2333.54     2491.47     69.10 o 
   7   1   7      369.97      410.48     15.66 o 
   9   1   7      829.45      860.47     29.02 o 
  11   1   7      323.45      335.30     17.62 o 
  13   1   7      471.05      454.43     19.48 o 
  15   1   7       79.18       74.06      7.64 o 
  17   1   7       21.02       36.76      7.57 o 
 -16   2   7     1393.86     1283.20     28.95 o 
 -14   2   7       16.56       27.83      3.15 o 
 -12   2   7        2.64        1.88      2.09 o 
 -10   2   7     2841.55     2995.38     36.75 o 
  -8   2   7       18.52       27.39      2.32 o 
  -6   2   7      134.17      161.62      7.26 o 
  -4   2   7     4116.02     4599.58     81.37 o 
  -2   2   7      355.36      353.24      7.43 o 
   0   2   7     6041.74     5756.55     84.98 o 
   2   2   7    20914.13    20705.73    301.68 o 
   4   2   7     5796.75     6132.09     82.56 o 
   6   2   7     1937.42     1869.78     35.89 o 
   8   2   7     2249.46     2151.11     25.16 o 
  10   2   7     1370.18     1330.08     27.89 o 
  12   2   7     2718.13     2732.78     33.98 o 
  14   2   7      303.01      294.05      8.40 o 
  16   2   7       48.08       40.17      5.70 o 
 -15   3   7       88.09       99.56      6.88 o 
 -13   3   7      170.26      172.66      6.02 o 
 -11   3   7       50.51       60.68      3.90 o 
  -9   3   7     1327.11     1337.86     20.57 o 
  -7   3   7        3.86        3.24      1.78 o 
  -5   3   7      548.77      522.53      9.33 o 
  -3   3   7      159.72      201.43      3.74 o 
  -1   3   7     2397.64     2376.06     45.93 o 
   1   3   7        3.08        8.45      1.93 o 
   3   3   7       95.91       92.17      2.21 o 
   5   3   7      136.70      114.76      2.86 o 
   7   3   7       14.42       13.27      1.92 o 
   9   3   7     1653.24     1652.07     26.78 o 
  11   3   7     3087.34     3244.44     76.66 o 
  13   3   7     4382.40     4357.16    149.21 o 
  15   3   7      271.12      264.41     10.70 o 
 -12   4   7     3245.35     3226.53    102.16 o 
 -10   4   7     3926.42     3933.47    112.97 o 
  -8   4   7      612.71      654.90     14.01 o 
  -6   4   7      631.12      658.76     12.57 o 
  -4   4   7       79.05       94.46      3.19 o 
  -2   4   7      361.26      355.70      7.91 o 
   0   4   7     1232.17     1181.52     19.93 o 
   2   4   7       20.95       25.56      1.59 o 
   4   4   7        2.24        4.93      1.54 o 
   6   4   7        1.37        1.92      1.96 o 
   8   4   7      145.21      126.33      7.28 o 
  10   4   7       82.50       99.03      7.78 o 
  12   4   7      864.19      904.85     35.68 o 
  -9   5   7       25.96       24.86      4.32 o 
  -7   5   7       15.41       16.29      3.06 o 
  -5   5   7      684.11      713.85     23.25 o 
  -3   5   7     1056.41     1124.23     24.99 o 
  -1   5   7      560.34      625.43     13.43 o 
   1   5   7     1495.85     1429.37     31.26 o 
   3   5   7       78.42       90.83      4.03 o 
   5   5   7        7.78        2.70      2.29 o 
   7   5   7     1215.24     1217.28     54.05 o 
   9   5   7        5.89        4.32      3.24 o 
 -18   0   8       86.02      134.86      8.41 o 
 -16   0   8      575.09      552.42     28.11 o 
 -14   0   8      122.01       96.08     23.78 o 
 -12   0   8      326.79      315.39     16.10 o 
 -10   0   8       40.37       74.59     11.89 o 
  -8   0   8     1068.58     1042.66     33.19 o 
  -6   0   8     2442.88     2544.82     98.38 o 
  -4   0   8     3275.82     3287.51    123.24 o 
  -2   0   8      536.21      499.45     21.62 o 
   0   0   8    59671.59    52693.21   1924.29 o 
   2   0   8    43879.20    36396.18   1325.38 o 
   4   0   8     5509.46     5323.46    271.89 o 
   6   0   8      256.59      323.96     12.93 o 
   8   0   8       79.13      112.76      8.77 o 
  10   0   8      664.19      668.10     36.76 o 
  12   0   8       10.47        6.49      6.49 o 
  14   0   8      296.62      234.59     18.38 o 
  16   0   8     1264.69     1023.77     44.32 o 
  18   0   8       12.80        2.16      4.32 o 
 -17   1   8        8.21       15.13      4.59 o 
 -15   1   8       72.50       60.94      5.80 o 
 -13   1   8     1064.13     1208.62     49.69 o 
 -11   1   8     1754.79     1801.76     36.27 o 
  -9   1   8      322.36      309.81     13.51 o 
  -7   1   8     4503.42     5050.76    149.73 o 
  -5   1   8      707.94      740.29     20.93 o 
  -3   1   8     6546.40     6291.79    232.43 o 
  -1   1   8   113366.29    95741.53   2527.46 o 
   1   1   8    87130.05    71241.37   2798.87 o 
   3   1   8      678.25      777.95     47.57 o 
   5   1   8     1723.93     1737.00     49.27 o 
   7   1   8       66.61       99.89      7.53 o 
   9   1   8     1200.42     1320.09     29.21 o 
  11   1   8     2156.26     2236.64     51.91 o 
  13   1   8      352.28      306.75     16.76 o 
  15   1   8      482.76      393.51     22.70 o 
  17   1   8       15.80       11.89      6.49 o 
 -16   2   8      553.27      633.34     19.06 o 
 -14   2   8       94.88       91.30      4.68 o 
 -12   2   8        5.11        9.50      2.31 o 
 -10   2   8     1090.25     1095.53     17.21 o 
  -8   2   8      248.67      240.69      5.49 o 
  -6   2   8      297.40      279.85      8.21 o 
  -4   2   8      647.17      573.29     14.50 o 
  -2   2   8     1172.25     1148.30     20.01 o 
   0   2   8     2030.47     1905.43     29.46 o 
   2   2   8      165.49      243.69      5.28 o 
   4   2   8      260.56      244.73      4.99 o 
   6   2   8      151.07      106.62      6.71 o 
   8   2   8        0.37        1.10      1.44 o 
  10   2   8      207.47      237.51      5.60 o 
  12   2   8     1173.21     1171.63     17.63 o 
  14   2   8       67.74       60.46      4.98 o 
  16   2   8        1.13       -3.38      3.38 o 
 -15   3   8        7.61        5.41      4.32 o 
 -13   3   8        4.26        7.46      2.43 o 
 -11   3   8       24.89       31.83      3.02 o 
  -9   3   8      107.69      125.78      4.83 o 
  -7   3   8      137.74      170.68      6.47 o 
  -5   3   8       11.90       21.25      1.89 o 
  -3   3   8      208.08      216.53      4.23 o 
  -1   3   8      238.97      248.50      4.97 o 
   1   3   8       54.66       60.89      2.27 o 
   3   3   8      307.69      331.33      4.60 o 
   5   3   8        1.16        3.06      1.11 o 
   7   3   8       13.52       21.20      2.23 o 
   9   3   8      106.01      122.41      4.83 o 
  11   3   8      100.17      115.38      5.74 o 
  13   3   8      142.63      168.87      7.98 o 
  15   3   8      102.97      123.44      7.23 o 
 -12   4   8      947.46      972.46     26.75 o 
 -10   4   8      160.77      215.11     13.24 o 
  -8   4   8       24.05       16.99      2.88 o 
  -6   4   8      360.93      365.76      8.20 o 
  -4   4   8      304.16      330.95      7.16 o 
  -2   4   8     3044.25     3244.08     51.14 o 
   0   4   8     1451.67     1408.64     21.82 o 
   2   4   8        1.43        8.51      1.21 o 
   4   4   8      303.72      269.00      9.03 o 
   6   4   8      310.65      344.18      9.87 o 
   8   4   8       41.31       33.78      4.58 o 
  10   4   8     1474.80     1534.03     57.30 o 
  12   4   8      111.28      115.67      9.73 o 
  -9   5   8     1052.17      940.53     43.24 o 
  -7   5   8       78.28       84.06      3.80 o 
  -5   5   8     1360.79     1484.92     37.65 o 
  -3   5   8      458.58      477.55     17.16 o 
  -1   5   8      102.04      114.92      4.62 o 
   1   5   8     2476.28     2428.00     43.29 o 
   3   5   8       41.82       49.72      3.30 o 
   5   5   8       24.86       24.56      6.49 o 
   7   5   8      467.66      419.45     21.62 o 
 -17   1   9       14.37       15.52      3.41 o 
 -15   1   9      141.58      144.50      7.54 o 
 -13   1   9      443.17      502.94     16.60 o 
 -11   1   9      648.95      775.72     18.79 o 
  -9   1   9     1297.09     1223.25     38.10 o 
  -7   1   9     2455.69     2668.34    152.97 o 
  -5   1   9      583.73      506.03     15.55 o 
  -3   1   9      550.87      531.88     22.70 o 
  -1   1   9   118563.27   106306.26   2806.22 o 
   1   1   9   105283.20    91704.16   6560.98 o 
   3   1   9      128.41      138.44      9.19 o 
   5   1   9      373.66      391.05     14.13 o 
   7   1   9     1217.02     1455.52     43.49 o 
   9   1   9      342.84      367.30     10.43 o 
  11   1   9      569.73      608.03     23.33 o 
  13   1   9      373.55      374.03     17.66 o 
  15   1   9        7.98        9.19      4.59 o 
  17   1   9      342.75      377.29     20.54 o 
 -16   2   9      211.57      196.41     10.81 o 
 -14   2   9      500.35      488.39     10.55 o 
 -12   2   9     1810.33     1914.96     25.14 o 
 -10   2   9      559.83      586.14      9.74 o 
  -8   2   9      989.29     1049.87     15.94 o 
  -6   2   9      747.71      727.42     14.28 o 
  -4   2   9      341.60      344.09      9.95 o 
  -2   2   9     3300.74     3354.45     60.79 o 
   0   2   9      186.50      132.37      4.66 o 
   2   2   9      994.15      936.66     15.28 o 
   4   2   9    15196.77    15575.91    250.87 o 
   6   2   9     1073.22     1158.41     20.99 o 
   8   2   9      281.05      254.68      5.25 o 
  10   2   9     9073.73     8719.80    100.38 o 
  12   2   9     5094.88     4940.80     58.73 o 
  14   2   9       93.47       90.29      4.69 o 
  16   2   9       48.17       38.88      5.19 o 
 -15   3   9        0.31        1.08      3.06 o 
 -13   3   9      819.37      817.44     15.81 o 
 -11   3   9      202.26      189.77      7.84 o 
  -9   3   9        0.93        2.50      2.18 o 
  -7   3   9       25.78       40.27      3.45 o 
  -5   3   9      260.31      280.92      6.44 o 
  -3   3   9      181.77      195.60      5.06 o 
  -1   3   9      188.45      219.52      4.54 o 
   1   3   9       11.80       10.88      1.40 o 
   3   3   9     2152.34     2273.86     24.55 o 
   5   3   9      103.40       97.45      2.77 o 
   7   3   9      754.23      751.53     12.59 o 
   9   3   9      707.82      757.58     13.42 o 
  11   3   9     1051.98     1107.08     30.39 o 
  13   3   9      425.06      455.00     16.42 o 
  15   3   9       83.91       78.41      6.12 o 
 -12   4   9     3516.22     3508.91     86.76 o 
 -10   4   9      590.03      566.34     15.58 o 
  -8   4   9      566.75      544.72     12.44 o 
  -6   4   9      121.06      130.11      5.07 o 
  -4   4   9      188.53      202.61      4.86 o 
  -2   4   9      986.13      957.00     15.59 o 
   0   4   9       30.02       31.18      2.31 o 
   2   4   9        1.47        2.83      1.47 o 
   4   4   9      280.19      303.23      7.24 o 
   6   4   9     1133.54     1105.29     21.46 o 
   8   4   9       86.06       65.52      6.20 o 
  10   4   9     1054.96     1070.25     42.16 o 
  12   4   9        0.14        3.24      3.24 o 
  -9   5   9      208.72      197.83     11.89 o 
  -7   5   9       98.39      115.60      6.35 o 
  -5   5   9       18.56       18.92      3.44 o 
  -3   5   9      628.85      656.25     15.25 o 
  -1   5   9       30.64       39.67      3.24 o 
   1   5   9     1581.13     1583.83     31.03 o 
   3   5   9       89.36       90.99      3.31 o 
   5   5   9      399.70      375.73     11.01 o 
   7   5   9      110.74       99.46      8.65 o 
 -18   0  10       65.23       86.03      6.88 o 
 -16   0  10      131.69      142.95     43.24 o 
 -14   0  10      429.06      400.09     16.77 o 
 -12   0  10     2454.23     2503.74     88.65 o 
 -10   0  10     1394.42     1380.21     41.71 o 
  -8   0  10       96.13       98.29      8.00 o 
  -6   0  10     4402.85     4239.93    162.16 o 
  -4   0  10     1009.59     1072.42     43.24 o 
  -2   0  10    15031.50    14667.87    536.21 o 
   2   0  10     2578.68     2359.96     88.65 o 
   4   0  10     1407.51     1271.44     36.67 o 
   6   0  10       31.61       36.34      8.65 o 
   8   0  10      878.49      878.48     29.02 o 
  10   0  10       14.61       59.97     13.37 o 
  12   0  10       11.33        7.57      6.49 o 
  14   0  10       58.92       31.35      8.65 o 
  16   0  10       10.75       12.97      6.49 o 
  18   0  10        0.00        5.41      5.41 o 
 -17   1  10      142.55      186.10      9.94 o 
 -15   1  10      175.85      186.25      8.21 o 
 -13   1  10     3369.18     3410.37     76.02 o 
 -11   1  10     3200.80     3232.89     82.85 o 
  -9   1  10      465.36      501.19     14.54 o 
  -7   1  10       32.63       37.68      4.59 o 
  -5   1  10      404.77      364.56     18.92 o 
  -3   1  10       59.40       24.86      5.41 o 
  -1   1  10    28539.91    26583.03    709.18 o 
   1   1  10       54.02       73.31      6.49 o 
   3   1  10       63.70       68.57      4.92 o 
   5   1  10     4759.78     4925.91    133.26 o 
   7   1  10      140.92      146.95      9.53 o 
   9   1  10     1105.00      940.12     36.79 o 
  11   1  10        2.93        5.35      4.13 o 
  13   1  10        7.68       12.59      6.20 o 
  15   1  10     1010.56      909.34     28.28 o 
  17   1  10       10.14        9.73      5.41 o 
 -16   2  10       11.20        7.09      3.38 o 
 -14   2  10       21.76       14.16      2.84 o 
 -12   2  10     6360.03     6358.59     73.62 o 
 -10   2  10      939.65      922.43     14.29 o 
  -8   2  10     2239.96     2514.84     30.44 o 
  -6   2  10      305.16      314.58      8.45 o 
  -4   2  10        0.23        4.65      2.34 o 
  -2   2  10     1208.40     1140.55     20.00 o 
   0   2  10    14925.47    14896.96    217.77 o 
   2   2  10      476.24      547.29      9.68 o 
   4   2  10     1177.31     1654.71     28.46 o 
   6   2  10      451.29      309.26      5.93 o 
   8   2  10        0.83        2.82      1.69 o 
  10   2  10    10531.01    10332.61    125.59 o 
  12   2  10     5688.21     5512.33     68.13 o 
  14   2  10       15.97       14.65      2.84 o 
  16   2  10      306.76      323.96     21.62 o 
 -15   3  10        4.46        1.08      3.06 o 
 -13   3  10        0.11        0.07      1.89 o 
 -11   3  10       85.50      105.18      5.59 o 
  -9   3  10       11.86       10.70      2.38 o 
  -7   3  10        0.10        0.35      1.79 o 
  -5   3  10        8.56       13.70      1.98 o 
  -3   3  10      353.41      411.12      6.57 o 
  -1   3  10      117.51      142.20      3.36 o 
   1   3  10       75.33       78.26      2.15 o 
   3   3  10      238.70      246.80      3.83 o 
   5   3  10     1761.88     1759.55     21.95 o 
   7   3  10      125.35      123.89      4.34 o 
   9   3  10       52.83       58.44      4.51 o 
  11   3  10      126.39      147.40      6.87 o 
  13   3  10      614.41      655.49     31.35 o 
  15   3  10       35.33       40.00      6.49 o 
 -12   4  10     1477.18     1545.64     40.13 o 
 -10   4  10     1012.55      975.59     23.29 o 
  -8   4  10      845.33      893.26     22.67 o 
  -6   4  10      269.32      243.46      7.00 o 
  -4   4  10     1180.10     1184.67     18.81 o 
  -2   4  10     1321.06     1364.50     22.20 o 
   0   4  10     1042.65     1055.55     14.51 o 
   2   4  10      597.94      665.02     12.93 o 
   4   4  10      349.41      386.64      8.42 o 
   6   4  10      829.66      873.10     17.63 o 
   8   4  10      269.80      297.29     12.46 o 
  10   4  10      883.30      937.28     37.84 o 
  12   4  10      227.50      244.32     14.05 o 
  -9   5  10      246.81      203.24     11.89 o 
  -7   5  10       32.00       39.71      3.00 o 
  -5   5  10       68.30       82.53      4.28 o 
  -3   5  10      316.59      334.28      8.79 o 
  -1   5  10      218.09      197.01      7.35 o 
   1   5  10      401.39      393.70     11.55 o 
   3   5  10      205.98      187.52      6.24 o 
   5   5  10      234.19      217.22      7.92 o 
   7   5  10       16.25       10.27      3.06 o 
 -17   1  11       34.95       54.33      8.65 o 
 -15   1  11      211.51      208.75      8.21 o 
 -13   1  11     9307.49     9394.57    188.46 o 
 -11   1  11    10158.10    10309.21    206.33 o 
  -9   1  11       15.08       26.57      4.48 o 
  -7   1  11     1803.75     1923.36     50.49 o 
  -5   1  11       17.18        3.24      3.06 o 
  -3   1  11        5.45       17.30      4.32 o 
  -1   1  11     7067.33     6693.10    178.70 o 
   1   1  11    17602.52    17056.64    501.07 o 
   3   1  11      178.92      133.53      7.23 o 
   5   1  11       38.03       33.55      4.59 o 
   7   1  11     6668.21     6857.68    185.94 o 
   9   1  11      127.32      217.28      8.03 o 
  11   1  11     1413.26     1476.32     46.73 o 
  13   1  11        0.01       -2.25      4.58 o 
  15   1  11      258.77      271.50     13.00 o 
  17   1  11      137.84      139.46     11.89 o 
 -16   2  11      111.69       97.60      6.46 o 
 -14   2  11      615.04      596.10     11.72 o 
 -12   2  11       33.16       56.46      3.42 o 
 -10   2  11       69.55       68.46      3.84 o 
  -8   2  11      105.18      118.13      5.24 o 
  -6   2  11     3408.24     3650.95     72.99 o 
  -4   2  11       56.62       46.25     14.05 o 
  -2   2  11     2204.56     2203.01     40.93 o 
   0   2  11      167.59      198.67      4.92 o 
   2   2  11      184.13      223.96      5.12 o 
   4   2  11     3176.96     3368.39     63.22 o 
   6   2  11      983.61      985.08     16.48 o 
   8   2  11      786.71      724.17     10.56 o 
  10   2  11     7063.93     6895.32     80.17 o 
  12   2  11        4.53        7.63      2.58 o 
  14   2  11      259.29      245.94      6.97 o 
  16   2  11      401.02      464.53     16.32 o 
 -15   3  11      444.26      409.52     31.89 o 
 -13   3  11      132.21      142.09      5.53 o 
 -11   3  11        0.47        3.26      2.16 o 
  -9   3  11      201.89      215.10      6.40 o 
  -7   3  11       43.20       35.38      2.89 o 
  -5   3  11      189.80      208.93      5.44 o 
  -3   3  11        5.04        6.71      1.39 o 
  -1   3  11      965.35      999.93     12.16 o 
   1   3  11     2079.60     1983.40     22.90 o 
   3   3  11       24.77       32.33      1.56 o 
   5   3  11      287.41      288.65      5.34 o 
   7   3  11     1174.55     1249.88     20.80 o 
   9   3  11       32.94       37.24      3.62 o 
  11   3  11      359.05      363.69     12.01 o 
  13   3  11     1010.32     1033.39     29.81 o 
  15   3  11       45.22       42.16      6.49 o 
 -12   4  11        1.56        7.57      3.06 o 
 -10   4  11     1151.61     1125.69     39.42 o 
  -8   4  11      282.64      277.59      9.21 o 
  -6   4  11      100.61       90.06      4.37 o 
  -4   4  11     3073.43     3131.65     45.80 o 
  -2   4  11     7340.72     7219.72     95.15 o 
   0   4  11     6136.27     6173.25     76.62 o 
   2   4  11      614.40      638.60     10.13 o 
   4   4  11     2396.94     2412.09     42.87 o 
   6   4  11      131.45      140.43      5.68 o 
   8   4  11      172.89      192.43     12.97 o 
  10   4  11      820.32      831.34     33.51 o 
  12   4  11      528.70      556.75     23.78 o 
  -7   5  11        7.61       13.25      2.03 o 
  -5   5  11      198.68      210.50      7.56 o 
  -3   5  11      170.02      170.18      5.42 o 
  -1   5  11     1615.13     1578.10     94.59 o 
   1   5  11      772.06      791.12     15.75 o 
   3   5  11       18.42       12.68      2.99 o 
   5   5  11        3.27        1.08      2.29 o 
   7   5  11       39.79       35.51      4.15 o 
 -18   0  12        7.11       10.81      5.41 o 
 -16   0  12        3.09        3.44      4.15 o 
 -12   0  12     1393.95     1368.06     51.35 o 
 -10   0  12     3589.49     3613.66     75.62 o 
  -8   0  12     7206.77     6468.22    158.53 o 
  -6   0  12      171.95      149.19     11.89 o 
  -4   0  12     5381.99     5714.50    212.97 o 
  -2   0  12      976.21      821.61     34.59 o 
   0   0  12      841.76      900.73     51.35 o 
   2   0  12    10356.00     8543.92    402.16 o 
   4   0  12     1468.99     1392.16     40.08 o 
   6   0  12      180.62      160.17      9.08 o 
   8   0  12      468.56      470.78     18.30 o 
  10   0  12     1508.20     1628.28     39.19 o 
  12   0  12      275.89      310.27     20.54 o 
  14   0  12       86.08       48.65      8.65 o 
  16   0  12     1861.22     1598.89     61.62 o 
 -17   1  12        4.49        1.20      3.78 o 
 -15   1  12      752.75      691.15     14.57 o 
 -13   1  12     4239.93     4249.84    126.17 o 
 -11   1  12     4367.85     4568.01     94.86 o 
  -9   1  12     1500.08     1571.09     31.60 o 
  -7   1  12      185.89      163.50      9.08 o 
  -5   1  12     2251.73     2374.37     95.13 o 
  -3   1  12       74.10       48.65      6.49 o 
  -1   1  12       91.64      170.51      8.00 o 
   1   1  12    30112.35    29216.29    771.72 o 
   3   1  12       81.89       85.53      5.70 o 
   5   1  12     1247.36     1175.96     35.14 o 
   7   1  12    10395.76    11484.61    307.78 o 
   9   1  12     4871.77     5033.51     91.14 o 
  11   1  12     1817.05     1777.42     42.86 o 
  13   1  12      437.59      440.13     19.48 o 
  15   1  12     1157.84     1104.25     32.48 o 
  17   1  12        7.21        8.65      5.41 o 
 -16   2  12      207.51      193.57     14.59 o 
 -14   2  12      240.02      253.47      7.88 o 
 -12   2  12      424.97      437.11      8.28 o 
 -10   2  12      603.47      630.75     10.16 o 
  -8   2  12      579.39      591.68      9.31 o 
  -6   2  12     1241.26     1211.66     21.49 o 
  -4   2  12      401.54      377.11     24.86 o 
  -2   2  12     1356.42     1243.42     24.31 o 
   0   2  12     2740.46     2618.01     39.80 o 
   2   2  12      537.66      698.51     14.95 o 
   4   2  12     5404.13     5329.06     98.52 o 
   6   2  12      754.92      752.01     14.60 o 
   8   2  12     4148.35     3904.61     63.95 o 
  10   2  12       15.92       19.26      2.47 o 
  12   2  12      156.39      175.36      6.29 o 
  14   2  12      144.40      138.05      6.21 o 
  16   2  12      106.86      105.12      7.57 o 
 -15   3  12       60.32       43.24      6.49 o 
 -13   3  12       24.31       25.65      3.38 o 
 -11   3  12        8.76        9.50      2.77 o 
  -9   3  12       71.14       67.06      3.68 o 
  -7   3  12        0.30        0.38      1.67 o 
  -5   3  12        5.60        5.30      1.85 o 
  -3   3  12      400.21      345.16      5.48 o 
  -1   3  12      262.39      261.40      4.15 o 
   1   3  12       10.77       22.30      1.61 o 
   3   3  12        0.39        2.47      1.16 o 
   5   3  12      240.07      239.95      4.83 o 
   7   3  12      269.53      275.96      7.07 o 
   9   3  12        5.90        8.65      2.92 o 
  11   3  12      775.69      834.95     19.14 o 
  13   3  12       66.30       74.91      6.46 o 
  15   3  12        0.31       -1.08      3.24 o 
 -12   4  12      197.40      190.81      8.41 o 
 -10   4  12      448.23      428.10     13.04 o 
  -8   4  12     2135.00     2072.70     39.78 o 
  -6   4  12       31.26       48.35      3.49 o 
  -4   4  12       75.49       71.30      3.41 o 
  -2   4  12     5465.72     5625.72     74.96 o 
   0   4  12     1632.69     1676.55     23.65 o 
   2   4  12       82.86       96.14      3.54 o 
   4   4  12     1834.76     1815.12     32.87 o 
   6   4  12       19.23        9.02      2.62 o 
   8   4  12        4.39       11.89      4.32 o 
  10   4  12      126.14      129.73     10.81 o 
  12   4  12      158.10      182.70     11.89 o 
  -7   5  12      303.68      337.98     10.91 o 
  -5   5  12       17.29       21.23      1.98 o 
  -3   5  12        2.34        4.63      1.60 o 
  -1   5  12      607.25      580.43     13.70 o 
   1   5  12      238.70      232.89      6.51 o 
   3   5  12      401.95      378.71     12.92 o 
   5   5  12       63.80       47.72      4.15 o 
   7   5  12       60.57       61.36      4.92 o 
 -17   1  13        7.92       16.51      4.15 o 
 -15   1  13      197.68      196.63      9.31 o 
 -13   1  13      199.76      234.58      9.45 o 
 -11   1  13     1597.11     1730.19     40.04 o 
  -9   1  13      190.26      220.91      8.06 o 
  -7   1  13     5496.86     5291.38    131.29 o 
  -5   1  13     5435.74     5688.73    139.60 o 
  -3   1  13    11201.48    11427.92    419.45 o 
  -1   1  13     5510.61     4888.95    208.65 o 
   1   1  13       30.04       32.72      4.15 o 
   3   1  13     1272.57     1320.05     38.55 o 
   5   1  13       73.79       97.03      7.23 o 
   7   1  13     3819.76     4123.93    150.27 o 
   9   1  13     2934.05     3162.78     59.06 o 
  11   1  13     1156.65     1123.88     29.68 o 
  13   1  13      749.20      756.13     27.52 o 
  15   1  13     2977.55     2960.63     74.15 o 
  17   1  13        2.51        8.65      5.41 o 
 -16   2  13     1145.71     1042.52     38.92 o 
 -14   2  13     1847.60     1814.30     27.88 o 
 -12   2  13       19.04       16.55      2.44 o 
 -10   2  13      197.88      232.26      5.67 o 
  -8   2  13     2822.43     3001.82     34.43 o 
  -6   2  13        0.26        3.17      1.88 o 
  -4   2  13     3451.80     3994.47    104.69 o 
  -2   2  13     4091.87     4221.74     76.58 o 
   0   2  13      455.31      424.20      8.15 o 
   2   2  13        9.81       31.29      2.81 o 
   4   2  13      789.93      689.05     15.76 o 
   6   2  13       14.43        7.03      1.78 o 
   8   2  13      216.44      212.12      4.65 o 
  10   2  13     1807.45     1737.26     22.61 o 
  12   2  13     6301.10     6121.46     80.61 o 
  14   2  13      242.92      218.35      6.61 o 
  16   2  13       17.41       21.52      4.15 o 
 -15   3  13        9.22       16.22      4.32 o 
 -13   3  13        3.88        0.84      2.15 o 
 -11   3  13      398.70      386.63      9.59 o 
  -9   3  13        5.53        3.57      2.16 o 
  -7   3  13      106.29      111.99      3.71 o 
  -5   3  13       14.23       18.04      2.00 o 
  -3   3  13      797.58      797.50     13.12 o 
  -1   3  13      118.07       88.94      3.33 o 
   1   3  13      853.52      928.68     11.98 o 
   3   3  13      910.52      816.73     11.64 o 
   5   3  13       72.97       69.39      2.84 o 
   7   3  13        4.66        2.07      2.09 o 
   9   3  13      154.30      135.64      6.54 o 
  11   3  13      270.82      303.33     13.40 o 
  13   3  13       30.50       37.30      5.35 o 
  15   3  13        3.69        7.57      4.32 o 
 -12   4  13      605.20      578.62     17.19 o 
 -10   4  13        1.44        5.41      3.06 o 
  -8   4  13       74.74       50.38      4.38 o 
  -6   4  13      320.83      321.89      8.84 o 
  -4   4  13      328.23      346.66      7.80 o 
  -2   4  13     3543.64     3626.78     49.14 o 
   0   4  13     2809.18     2855.20     38.96 o 
   2   4  13     1787.36     1807.50     25.31 o 
   4   4  13      373.76      386.23     10.31 o 
   6   4  13      216.09      199.07      8.22 o 
   8   4  13     1380.09     1314.57     49.73 o 
  10   4  13       24.06       22.70      5.41 o 
  12   4  13      457.73      428.10     19.46 o 
  -7   5  13      687.58      688.35     20.26 o 
  -5   5  13       22.52       24.98      3.59 o 
  -3   5  13      203.77      214.00      7.06 o 
  -1   5  13      339.61      362.93     10.57 o 
   1   5  13      461.74      434.47     10.77 o 
   3   5  13      259.03      272.25      8.47 o 
   5   5  13      487.78      470.50     16.42 o 
   7   5  13       45.45       33.11      4.32 o 
 -18   0  14      222.16      249.73     15.13 o 
 -16   0  14      294.41      297.96     14.05 o 
 -14   0  14       68.87       81.58      9.53 o 
 -10   0  14      292.95      316.36     25.41 o 
  -8   0  14       21.14       21.62      7.57 o 
  -6   0  14     1313.78     1327.55     55.13 o 
  -4   0  14      753.22      631.34     29.19 o 
  -2   0  14     2782.36     2670.23    101.62 o 
   0   0  14     6756.64     5990.24    379.45 o 
   2   0  14        1.03        1.92      3.38 o 
   4   0  14     1369.23     1282.65     37.79 o 
   6   0  14        0.56       -1.80      3.38 o 
   8   0  14        7.40       14.59      4.59 o 
  10   0  14      318.15      319.99     14.52 o 
  12   0  14      198.49      200.00     17.30 o 
  14   0  14     1577.32     1437.81     58.38 o 
  16   0  14       80.64       56.22      9.73 o 
 -17   1  14      380.01      370.51     13.36 o 
 -15   1  14      154.76      161.48     10.01 o 
 -13   1  14      210.46      239.55     11.13 o 
 -11   1  14     4141.34     4156.65     87.25 o 
  -9   1  14      580.90      588.25     14.84 o 
  -7   1  14        4.00        4.56      3.38 o 
  -5   1  14    13583.04    13891.33    335.86 o 
  -3   1  14    10087.18    10203.08    375.13 o 
  -1   1  14      720.84      619.76     19.83 o 
   1   1  14      168.59      281.76     42.16 o 
   3   1  14    11467.08    12158.31    323.79 o 
   5   1  14      143.88      166.94      9.53 o 
   7   1  14      424.84      437.16     17.53 o 
   9   1  14       70.57       72.99      7.49 o 
  11   1  14       72.50       74.34      7.22 o 
  13   1  14       17.29       16.53      6.20 o 
  15   1  14      218.15      238.23     12.23 o 
  17   1  14       12.46       27.03      6.49 o 
 -16   2  14      438.14      382.57     12.60 o 
 -14   2  14      214.25      223.48      7.24 o 
 -12   2  14       23.39       25.77      2.61 o 
 -10   2  14     1082.46     1199.62     15.75 o 
  -8   2  14     6251.34     6712.83     70.26 o 
  -6   2  14      554.30      650.51     10.14 o 
  -4   2  14      869.18      970.85     29.05 o 
  -2   2  14      318.35      394.04      9.56 o 
   0   2  14      344.33      329.99      7.51 o 
   2   2  14    10421.99    10531.78    191.84 o 
   4   2  14     8057.28     9043.53    242.44 o 
   6   2  14     1907.84     1891.87     23.31 o 
   8   2  14     1222.28     1185.30     18.02 o 
  10   2  14       40.60       42.97      3.00 o 
  12   2  14     1336.76     1356.97     23.59 o 
  14   2  14       67.99       64.80      4.44 o 
  16   2  14       91.08       83.75      6.46 o 
 -15   3  14       67.86       65.94      6.49 o 
 -13   3  14        2.44        4.09      2.25 o 
 -11   3  14      253.38      265.37      7.57 o 
  -9   3  14      104.96      112.50      4.93 o 
  -7   3  14      200.28      228.66      5.04 o 
  -5   3  14       17.43       19.50      2.04 o 
  -3   3  14     1255.46     1236.57     18.60 o 
  -1   3  14      302.34      249.19      4.90 o 
   1   3  14      316.67      333.89      5.65 o 
   3   3  14      156.82      145.23      3.68 o 
   5   3  14        7.23        8.65      1.90 o 
   7   3  14      391.10      418.34     10.01 o 
   9   3  14       23.73       23.03      3.57 o 
  11   3  14      610.94      602.98     16.43 o 
  13   3  14     1261.73     1225.53     64.32 o 
 -12   4  14       61.78       63.22      8.11 o 
 -10   4  14      484.58      485.75     15.66 o 
  -8   4  14      198.72      175.66      7.20 o 
  -6   4  14       79.18       95.45      4.57 o 
  -4   4  14     2319.46     2209.11     38.15 o 
  -2   4  14       84.78       87.18      4.71 o 
   0   4  14        5.07        7.29      1.74 o 
   2   4  14      101.78       96.37      3.73 o 
   4   4  14       51.18       62.03      5.31 o 
   6   4  14      996.75     1014.15     30.61 o 
   8   4  14      234.57      192.43     12.97 o 
  10   4  14      415.66      430.26     20.54 o 
  12   4  14     2187.68     2186.99     77.84 o 
  -7   5  14       10.23       21.97      2.59 o 
  -5   5  14      957.51      932.16     19.80 o 
  -3   5  14      183.06      168.80      5.68 o 
  -1   5  14      740.41      689.99     20.45 o 
   1   5  14       14.21       17.83      2.22 o 
   3   5  14       97.49      101.07      5.22 o 
   5   5  14        1.08        0.54      2.29 o 
   7   5  14      407.42      342.70     18.38 o 
 -17   1  15      615.37      607.88     18.72 o 
 -15   1  15      623.51      688.51     23.22 o 
 -13   1  15      114.06      122.73     10.77 o 
 -11   1  15     1977.33     1976.50     38.27 o 
  -9   1  15        0.57       -0.79      2.46 o 
  -7   1  15      218.87      162.18      9.73 o 
  -5   1  15    13347.06    13958.69    513.51 o 
  -3   1  15     7421.18     7722.04    285.40 o 
  -1   1  15     5442.31     5267.76    178.38 o 
   1   1  15      567.95      609.82     20.54 o 
   3   1  15    23600.14    23923.43    633.10 o 
   5   1  15       88.40      114.08      8.41 o 
   7   1  15      456.59      462.44     18.30 o 
   9   1  15     3261.67     3391.56     71.31 o 
  11   1  15     1668.14     1627.33     53.33 o 
  13   1  15        7.76       -1.24      6.49 o 
  15   1  15       40.60       45.43      6.12 o 
  17   1  15      227.80      235.67     14.05 o 
 -16   2  15      808.70      798.43     30.81 o 
 -14   2  15       13.93       23.21      3.74 o 
 -12   2  15       95.05      101.82      4.17 o 
 -10   2  15      233.40      234.61      5.82 o 
  -8   2  15     2033.71     2050.75     26.76 o 
  -6   2  15     1213.36     1135.37     14.88 o 
  -4   2  15      141.92      172.72      6.81 o 
  -2   2  15       11.60       26.17      3.29 o 
   0   2  15      285.10      287.47      8.27 o 
   2   2  15     4222.77     3697.28     80.70 o 
   4   2  15      977.54     1069.03     22.02 o 
   6   2  15        0.15        0.80      1.50 o 
   8   2  15        2.86        3.04      1.72 o 
  10   2  15      708.69      708.31     11.16 o 
  12   2  15       57.15       65.04      4.03 o 
  14   2  15      649.37      678.16     15.76 o 
  16   2  15        1.79        1.20      3.38 o 
 -13   3  15       77.01       72.96      4.51 o 
 -11   3  15      510.51      531.39     10.87 o 
  -9   3  15        1.74        2.28      2.00 o 
  -7   3  15      378.05      362.58      6.24 o 
  -5   3  15        7.60        7.96      1.56 o 
  -3   3  15     3944.96     3821.07     52.95 o 
  -1   3  15        1.65        5.77      1.39 o 
   1   3  15     1144.59     1221.33     18.06 o 
   3   3  15     1390.50     1377.90     19.33 o 
   5   3  15        6.33        5.36      2.01 o 
   7   3  15       22.61       30.22      2.89 o 
   9   3  15     1232.12     1233.89     25.76 o 
  11   3  15      312.60      300.08     10.61 o 
  13   3  15      435.77      435.37     15.29 o 
 -12   4  15       34.82       42.96      4.15 o 
 -10   4  15      351.14      374.34     13.36 o 
  -8   4  15     1244.43     1198.51     31.36 o 
  -6   4  15      125.20      129.21      5.28 o 
  -4   4  15     1872.02     1817.48     32.01 o 
  -2   4  15      605.26      634.59     11.90 o 
   0   4  15     2200.01     2147.70     34.46 o 
   2   4  15      855.31      876.43     16.80 o 
   4   4  15      272.05      322.70      9.29 o 
   6   4  15      309.21      255.12     16.22 o 
   8   4  15     1700.10     1620.51     60.54 o 
  10   4  15     1065.32     1088.63     42.16 o 
  12   4  15     2620.61     2637.80     92.97 o 
  -7   5  15        4.51        0.43      1.80 o 
  -5   5  15       64.60       66.03      3.50 o 
  -3   5  15        0.03        0.15      1.57 o 
  -1   5  15       14.59       22.62      3.12 o 
   1   5  15       62.92       60.08      3.64 o 
   3   5  15       12.78       19.36      2.50 o 
   5   5  15      262.52      236.75      9.94 o 
   7   5  15      166.08      132.97      9.73 o 
 -16   0  16        0.19        1.08      4.59 o 
 -14   0  16      290.50      317.38     17.84 o 
 -12   0  16     4086.85     3982.09     98.99 o 
 -10   0  16     1316.40     1293.85     31.91 o 
  -8   0  16     1081.58      948.09     44.32 o 
  -6   0  16      890.06      901.61     40.00 o 
  -4   0  16     2973.62     3529.67    135.13 o 
  -2   0  16      440.95      415.13     20.54 o 
   0   0  16     7109.89     6600.93    183.24 o 
   2   0  16     2487.30     2529.90     70.98 o 
   4   0  16     3804.32     3451.35     95.47 o 
   6   0  16      905.46      906.31     29.78 o 
   8   0  16     6622.93     7209.10    197.42 o 
  10   0  16       24.89       36.23      9.73 o 
  12   0  16      389.12      393.51     23.78 o 
  14   0  16      765.76      709.18     34.59 o 
  16   0  16       25.94       36.76      7.57 o 
 -17   1  16      156.01      166.71      8.77 o 
 -15   1  16      122.32      138.09     10.51 o 
 -13   1  16      369.94      398.92     14.43 o 
 -11   1  16     1247.59     1234.78     26.01 o 
  -9   1  16      296.10      260.04      8.58 o 
  -7   1  16       13.00       23.65      4.40 o 
  -5   1  16      864.75      963.86     29.73 o 
  -3   1  16     3753.66     3503.73    132.97 o 
  -1   1  16      549.28      592.12     19.83 o 
   1   1  16    14178.03    15047.96    538.37 o 
   3   1  16    11074.83    11518.59    307.37 o 
   5   1  16      817.63      887.23     37.30 o 
   7   1  16        0.31        4.62      4.15 o 
   9   1  16      161.68      155.21     13.11 o 
  11   1  16      268.86      283.14     10.64 o 
  13   1  16       92.10       90.18     11.35 o 
  15   1  16      546.62      525.01     25.40 o 
  17   1  16      221.90      179.46     12.97 o 
 -16   2  16       37.86       41.98      6.49 o 
 -14   2  16        4.76        9.37      3.12 o 
 -12   2  16       40.85       44.51      3.24 o 
 -10   2  16      745.38      771.68     11.87 o 
  -8   2  16      776.97      891.63     11.72 o 
  -6   2  16     1541.87     1616.60     20.27 o 
  -4   2  16      720.60      613.94     12.32 o 
  -2   2  16     3256.31     3132.78     67.18 o 
   0   2  16    19225.19    18342.29    331.64 o 
   2   2  16       39.39       35.08      3.64 o 
   4   2  16      112.41      139.22      5.25 o 
   6   2  16      575.07      589.95     12.30 o 
   8   2  16      497.23      497.77      8.43 o 
  10   2  16        2.99        3.30      2.19 o 
  12   2  16      389.46      394.53      9.99 o 
  14   2  16      122.55      135.10      6.57 o 
  16   2  16        1.42       17.30      4.32 o 
 -13   3  16        0.05        0.15      2.66 o 
 -11   3  16      181.74      166.32      8.03 o 
  -9   3  16      269.50      244.93      6.49 o 
  -7   3  16       13.82       15.50      1.80 o 
  -5   3  16       86.52       87.60      3.44 o 
  -3   3  16       38.48       28.81      2.26 o 
  -1   3  16      518.09      538.13      8.70 o 
   1   3  16      186.75      197.15      4.53 o 
   3   3  16      123.11      111.55      3.62 o 
   5   3  16      518.02      457.85     10.27 o 
   7   3  16        0.29        4.60      2.27 o 
   9   3  16        6.43        4.37      2.94 o 
  11   3  16        0.06       -2.49      4.41 o 
  13   3  16       47.24       52.44      7.03 o 
 -12   4  16      588.82      577.13     17.19 o 
 -10   4  16       26.25       16.22      3.82 o 
  -8   4  16      122.58      108.40      5.72 o 
  -6   4  16      866.01      876.06     17.31 o 
  -4   4  16      536.09      546.67     11.88 o 
  -2   4  16      382.69      397.00      9.39 o 
   0   4  16     6166.26     6166.07    102.33 o 
   2   4  16      129.80      138.01      4.79 o 
   4   4  16       23.16       34.63      3.44 o 
   6   4  16      617.34      508.10     23.78 o 
   8   4  16      266.04      204.32     12.97 o 
  10   4  16      424.08      449.72     20.54 o 
  12   4  16      159.97      128.65      9.73 o 
  -7   5  16     1045.65     1090.91     30.39 o 
  -5   5  16      257.41      234.87      7.15 o 
  -3   5  16      465.15      463.67     12.25 o 
  -1   5  16      551.24      511.63     11.54 o 
   1   5  16       34.60       43.76      2.62 o 
   3   5  16        8.13        7.51      1.48 o 
   5   5  16       24.51       26.65      3.48 o 
   7   5  16      126.77      113.51      8.65 o 
 -17   1  17      209.12      202.16      9.17 o 
 -15   1  17       99.60      108.36      7.26 o 
 -13   1  17       41.09       51.69      6.09 o 
 -11   1  17      526.90      568.23     19.50 o 
  -9   1  17       84.05       77.96      5.97 o 
  -7   1  17      541.28      538.33     13.05 o 
  -5   1  17       91.35      121.69      7.53 o 
  -3   1  17     1836.19     1794.57     71.35 o 
  -1   1  17     5151.28     5061.42    143.24 o 
   1   1  17     6184.49     6037.35    182.70 o 
   3   1  17     2433.52     2698.13     75.92 o 
   5   1  17      267.33      367.28     22.16 o 
   7   1  17      143.97      149.82      6.68 o 
   9   1  17     1063.58     1062.66     23.63 o 
  11   1  17     5715.06     5951.71    159.63 o 
  13   1  17       10.43       10.27      6.49 o 
  15   1  17      257.93      248.50     10.36 o 
  17   1  17       90.76       70.27      8.65 o 
 -16   2  17       17.38       11.89      4.32 o 
 -14   2  17       45.35       52.73      4.99 o 
 -12   2  17      169.30      200.63      6.86 o 
 -10   2  17      426.20      407.51      7.76 o 
  -8   2  17       13.77       30.84      2.55 o 
  -6   2  17     1303.79     1376.58     17.75 o 
  -4   2  17     1193.63     1055.24     19.10 o 
  -2   2  17     3394.82     3663.34     76.85 o 
   0   2  17    46409.63    47360.59   1250.96 o 
   2   2  17      617.76      572.47     12.99 o 
   4   2  17      143.12      117.20      4.84 o 
   6   2  17     1206.48     1237.28     16.40 o 
   8   2  17      476.24      516.42      8.66 o 
  10   2  17      297.85      303.05      7.64 o 
  12   2  17       28.76       27.88      3.30 o 
  14   2  17       58.25       53.26      4.44 o 
  16   2  17      244.57      234.59     11.89 o 
 -13   3  17       77.33       80.84      6.49 o 
 -11   3  17      719.26      621.13     12.58 o 
  -9   3  17     2008.52     1771.87     24.25 o 
  -7   3  17        0.22       -0.73      1.67 o 
  -5   3  17       27.08       15.63      1.68 o 
  -3   3  17      300.20      297.15      5.90 o 
  -1   3  17      170.56      181.51      4.57 o 
   1   3  17      244.07      238.54      5.66 o 
   3   3  17      679.93      652.19     11.04 o 
   5   3  17      181.63      211.72      6.37 o 
   7   3  17        5.83       18.24      2.65 o 
   9   3  17      493.17      549.59     15.60 o 
  11   3  17      174.65      223.41      8.74 o 
  13   3  17      257.40      254.47     19.46 o 
 -12   4  17       32.76       28.11      4.32 o 
 -10   4  17       84.37       66.57     14.59 o 
  -8   4  17      225.78      214.54      8.49 o 
  -6   4  17      685.44      661.18     13.99 o 
  -4   4  17      101.32      109.01      4.88 o 
  -2   4  17     1242.97     1264.39     28.40 o 
   0   4  17     2395.36     2405.35     41.68 o 
   2   4  17       72.49       67.93      4.12 o 
   4   4  17      237.62      246.29      8.51 o 
   6   4  17      888.49      819.45     33.51 o 
   8   4  17      260.31      244.32     15.13 o 
  10   4  17      465.83      481.07     21.62 o 
  -7   5  17      336.12      332.97     17.30 o 
  -5   5  17       56.63       46.26      3.82 o 
  -3   5  17      257.38      261.00      7.78 o 
  -1   5  17      591.55      527.80     16.38 o 
   1   5  17      179.05      188.75      5.16 o 
   3   5  17      444.29      410.00      9.68 o 
   5   5  17      298.50      258.64      7.46 o 
   7   5  17      272.37      219.46     12.97 o 
 -16   0  18       31.85       40.15     12.97 o 
 -14   0  18     2403.01     2305.91     77.30 o 
 -12   0  18     5706.77     6419.36    217.29 o 
 -10   0  18      283.41      270.37     15.06 o 
  -8   0  18      135.56      124.12     25.41 o 
  -6   0  18      176.47      142.70     12.97 o 
  -4   0  18      564.66      564.32     28.11 o 
  -2   0  18      264.53      240.00     15.13 o 
   0   0  18     3987.90     3468.30     95.82 o 
   2   0  18      618.19      502.44     18.30 o 
   4   0  18      156.91       97.55      8.00 o 
   6   0  18     1753.49     1621.12     49.19 o 
   8   0  18     1666.93     1582.82     36.85 o 
  10   0  18       10.12       13.51      5.35 o 
  14   0  18      301.95      260.54     18.38 o 
  16   0  18     1141.88     1072.42     43.24 o 
 -17   1  18       18.60        9.49      3.38 o 
 -15   1  18     1260.81     1278.44     66.40 o 
 -13   1  18     1320.57     1455.38     30.23 o 
 -11   1  18     5254.08     5442.33     95.93 o 
  -9   1  18     1854.93     1890.77     36.03 o 
  -7   1  18        0.62        1.57      2.18 o 
  -5   1  18      115.09      139.46     12.97 o 
  -3   1  18     5564.47     5100.46    191.35 o 
  -1   1  18     1561.48     1560.70     45.44 o 
   1   1  18       92.85       64.84     13.51 o 
   3   1  18     4960.60     5225.20    315.13 o 
   5   1  18     2840.21     3333.18    103.24 o 
   7   1  18      948.84      930.57     22.38 o 
   9   1  18     2054.57     1989.09     39.48 o 
  11   1  18    11914.93    12287.78    245.96 o 
  13   1  18       60.62       62.16      8.80 o 
  15   1  18      176.66      178.06     11.06 o 
  17   1  18      115.32      136.21     10.81 o 
 -16   2  18       16.70       10.81      4.32 o 
 -14   2  18      229.61      237.82      8.69 o 
 -12   2  18      126.24      140.45      5.53 o 
 -10   2  18      154.93      151.45      5.32 o 
  -8   2  18      158.51      198.35      5.06 o 
  -6   2  18      258.00      245.63      5.21 o 
  -4   2  18       39.91       18.97      2.50 o 
  -2   2  18     6879.93     6836.43    120.42 o 
   0   2  18    17471.82    17226.44    359.79 o 
   2   2  18     4846.80     4768.52     77.26 o 
   4   2  18      725.02      718.70     13.79 o 
   6   2  18       71.95       86.96      3.80 o 
   8   2  18        1.62        1.14      1.86 o 
  10   2  18     3065.25     3180.27     48.08 o 
  12   2  18     1050.51     1096.10     20.64 o 
  14   2  18      221.43      192.80      7.96 o 
 -13   3  18      148.91      149.47      8.41 o 
 -11   3  18      370.33      332.90      8.05 o 
  -9   3  18     1276.12     1180.39     17.08 o 
  -7   3  18       77.28       77.31      3.76 o 
  -5   3  18        6.44        3.07      1.39 o 
  -3   3  18     1257.46     1165.82     16.63 o 
  -1   3  18      892.80      882.01     15.15 o 
   1   3  18      156.79      171.83      5.21 o 
   3   3  18       92.98       82.38      3.79 o 
   5   3  18      497.46      548.27     10.70 o 
   7   3  18       47.98       38.88      3.29 o 
   9   3  18      155.40      165.69      7.35 o 
  11   3  18        6.35        1.44      3.12 o 
  13   3  18        8.47       12.97      3.12 o 
 -10   4  18       95.57      100.83      6.46 o 
  -8   4  18      405.91      436.07     16.85 o 
  -6   4  18      329.26      303.58      6.84 o 
  -4   4  18      218.25      208.49      6.40 o 
  -2   4  18     1663.71     1696.83     33.64 o 
   0   4  18      773.33      816.47     26.82 o 
   2   4  18      172.51      172.39      6.81 o 
   4   4  18      108.69       83.39      5.18 o 
   6   4  18        9.06        9.73      5.41 o 
   8   4  18       53.33       48.65      7.57 o 
  10   4  18      647.49      721.07     30.27 o 
  -7   5  18        5.34       14.05      4.32 o 
  -5   5  18       14.88        7.57      2.29 o 
  -3   5  18      387.30      379.14     10.33 o 
  -1   5  18        3.63        4.08      1.42 o 
   1   5  18        0.38       -0.65      1.27 o 
   3   5  18       88.52       88.47      3.86 o 
   5   5  18       74.62       75.57      7.57 o 
 -17   1  19       59.10       75.07      5.70 o 
 -15   1  19      285.78      311.50     11.01 o 
 -13   1  19      426.34      430.37     14.33 o 
 -11   1  19     2394.43     2496.11     86.14 o 
  -9   1  19        0.13        2.70      2.94 o 
  -7   1  19     1590.54     1425.63     27.68 o 
  -5   1  19       87.12      108.11     11.89 o 
  -3   1  19      238.54      260.54     16.22 o 
  -1   1  19      556.86      602.45     20.60 o 
   1   1  19     2098.44     2180.10     62.21 o 
   3   1  19     2832.60     2993.80     84.34 o 
   5   1  19     2461.88     2965.59    136.75 o 
   7   1  19     2377.51     2283.64     46.50 o 
   9   1  19     2581.09     2623.13     50.57 o 
  11   1  19     8568.72     8452.97    150.98 o 
  13   1  19       89.82       75.67     10.81 o 
  15   1  19      264.79      268.98     16.22 o 
  17   1  19      246.48      276.75     15.13 o 
 -16   2  19       56.78       48.65      6.49 o 
 -14   2  19      312.76      339.80     10.77 o 
 -12   2  19      265.43      269.32      7.34 o 
 -10   2  19        8.03        5.29      2.28 o 
  -8   2  19      736.68      688.01     10.66 o 
  -6   2  19      870.31      803.90     11.61 o 
  -4   2  19     1888.56     1790.22     22.12 o 
  -2   2  19     8239.15     7857.17    188.97 o 
   0   2  19        1.89        2.46      2.18 o 
   2   2  19     3526.57     3596.14     60.16 o 
   4   2  19     5024.96     5198.71     60.30 o 
   6   2  19      114.70      115.15      4.31 o 
   8   2  19      885.57      874.41     12.92 o 
  10   2  19      105.16      101.06      5.30 o 
  12   2  19       94.04       83.40      5.08 o 
  14   2  19      231.47      222.27      8.88 o 
 -13   3  19      483.74      460.81     15.66 o 
 -11   3  19      890.06      902.97     15.96 o 
  -9   3  19        9.26       19.99      2.23 o 
  -7   3  19       76.64      118.38      3.75 o 
  -5   3  19      195.27      226.57      5.42 o 
  -3   3  19     1690.02     1638.14     23.96 o 
  -1   3  19     2962.55     2949.16     43.87 o 
   1   3  19     1757.85     1808.10     29.92 o 
   3   3  19      388.10      390.51      8.08 o 
   5   3  19     1074.53     1003.12     17.16 o 
   7   3  19       23.29       35.68      3.56 o 
   9   3  19       38.49       40.67      4.35 o 
  11   3  19       28.13       27.24      3.92 o 
  13   3  19      192.87      202.89      7.49 o 
 -10   4  19       18.18       25.95      3.82 o 
  -8   4  19       15.15       13.77      2.47 o 
  -6   4  19      170.50      195.59      9.95 o 
  -4   4  19      333.81      322.24      9.52 o 
  -2   4  19      795.85      787.75     23.87 o 
   0   4  19     1813.38     1806.67     39.90 o 
   2   4  19      286.01      273.80      8.99 o 
   4   4  19      665.57      584.64     22.73 o 
   6   4  19     1140.66     1115.66     44.32 o 
   8   4  19     1069.38     1006.47     40.00 o 
  10   4  19       29.65       46.49      6.49 o 
  -5   5  19       70.47       53.11     10.81 o 
  -3   5  19       33.12       22.68      2.22 o 
  -1   5  19      313.90      290.79      8.42 o 
   1   5  19       12.48       21.40      1.98 o 
   3   5  19     1046.38      970.56     27.83 o 
   5   5  19       68.88       57.51      4.32 o 
 -16   0  20       26.43       28.81      7.57 o 
 -14   0  20     6685.03     6850.60    175.13 o 
 -12   0  20    35847.17    36943.11    842.78 o 
 -10   0  20     2623.43     2471.58     55.35 o 
  -8   0  20      514.29      491.88     25.95 o 
  -6   0  20     1228.08     1423.76     60.54 o 
  -4   0  20     2679.75     2575.09    101.62 o 
  -2   0  20     1452.24     1355.65     56.22 o 
   0   0  20     6878.60     6283.55    170.28 o 
   2   0  20      187.60      193.83     10.81 o 
   4   0  20       96.06       60.16     12.43 o 
   6   0  20     1833.57     1673.18     51.49 o 
   8   0  20      405.95      326.51     14.52 o 
  10   0  20     2173.96     2315.58     60.77 o 
  12   0  20     1085.98     1057.28     46.49 o 
  14   0  20      509.85      464.86     25.95 o 
  16   0  20       48.49       44.32      8.65 o 
 -15   1  20      171.14      169.26      8.51 o 
 -13   1  20       33.98       53.13      6.08 o 
 -11   1  20      251.28      269.46     19.94 o 
  -9   1  20       26.74       16.36      4.55 o 
  -7   1  20      411.18      379.20     12.40 o 
  -5   1  20       31.55       37.84      7.57 o 
  -3   1  20      733.23      681.07     32.43 o 
  -1   1  20     1547.74     1539.31     45.79 o 
   1   1  20      927.66      908.72     29.36 o 
   3   1  20      513.02      580.65     20.93 o 
   5   1  20       35.40       42.27      7.57 o 
   7   1  20      268.45      260.49      9.21 o 
   9   1  20     1487.92     1537.97     32.08 o 
  11   1  20      511.40      568.70     16.40 o 
  13   1  20      368.78      407.56     23.78 o 
  15   1  20        2.56       17.30      4.92 o 
 -14   2  20        1.48        0.08      3.80 o 
 -12   2  20       18.95       22.47      3.99 o 
 -10   2  20      247.67      208.06      5.99 o 
  -8   2  20      578.46      617.93      9.99 o 
  -6   2  20      106.17       98.78      3.66 o 
  -4   2  20       38.55       44.39      2.52 o 
  -2   2  20     1767.23     1588.44     22.57 o 
   0   2  20     3416.87     3467.42     68.65 o 
   2   2  20     2788.29     2561.62     35.36 o 
   4   2  20      106.48      130.32      3.81 o 
   6   2  20      209.51      204.29      7.09 o 
   8   2  20     1303.04     1381.39     18.91 o 
  10   2  20     1832.84     1771.00     28.22 o 
  12   2  20      123.89      122.29      5.89 o 
  14   2  20     1236.11     1279.10     36.65 o 
 -13   3  20       58.72       78.56      6.12 o 
 -11   3  20       22.87       17.47      2.71 o 
  -9   3  20      214.74      156.64      5.39 o 
  -7   3  20     1329.32     1196.17     15.97 o 
  -5   3  20      298.29      315.65      6.33 o 
  -3   3  20     1061.27     1115.15     15.17 o 
  -1   3  20     7744.93     7671.31    138.59 o 
   1   3  20     1173.00     1150.21     18.83 o 
   3   3  20       73.11      102.50      7.22 o 
   5   3  20       33.72       41.19      3.12 o 
   7   3  20       11.09        3.67      2.96 o 
   9   3  20        5.30       -0.09      2.81 o 
  11   3  20       38.49       41.70      4.55 o 
  13   3  20        0.78        1.08      2.50 o 
 -10   4  20        0.17        2.16      3.06 o 
  -8   4  20        3.53        1.08      3.06 o 
  -6   4  20       41.00       46.67      3.43 o 
  -4   4  20      884.88      874.22     16.83 o 
  -2   4  20     1363.15     1384.08     31.79 o 
   0   4  20     2235.95     2329.87     50.92 o 
   2   4  20       62.26       59.98      4.37 o 
   4   4  20        2.25        3.71      2.66 o 
   6   4  20      481.12      507.02     23.78 o 
   8   4  20      170.61      154.59     11.89 o 
  10   4  20        1.60       19.46      5.41 o 
  -5   5  20      260.81      272.84      9.35 o 
  -3   5  20     1126.39     1123.72     31.17 o 
  -1   5  20      240.23      212.35     12.43 o 
   1   5  20        1.60        0.84      1.42 o 
   3   5  20      622.95      595.46     17.66 o 
   5   5  20        3.46       11.93      2.16 o 
 -15   1  21      176.61      183.13      9.33 o 
 -13   1  21      116.25      148.34      9.14 o 
 -11   1  21      212.90      215.02     20.10 o 
  -9   1  21       67.68       78.94      7.14 o 
  -7   1  21      261.12      207.27      9.10 o 
  -5   1  21      138.94      146.88      9.35 o 
  -3   1  21      667.68      696.21     32.43 o 
  -1   1  21      378.17      303.99     21.62 o 
   1   1  21     1069.98      970.38     30.90 o 
   3   1  21      913.00      871.52     28.60 o 
   5   1  21        2.47       -2.53      2.53 o 
   7   1  21      973.74      974.53     24.40 o 
   9   1  21      148.22      168.65      8.81 o 
  11   1  21     2640.63     2729.91     60.81 o 
  13   1  21      560.29      598.91     30.27 o 
  15   1  21      590.98      574.04     27.03 o 
 -14   2  21      290.36      307.02     10.45 o 
 -12   2  21      117.60      130.39      6.68 o 
 -10   2  21       95.64       80.34      3.96 o 
  -8   2  21      927.29      970.64     14.84 o 
  -6   2  21      317.90      279.74      5.80 o 
  -4   2  21      938.55      972.08     13.23 o 
  -2   2  21      372.59      395.83      7.61 o 
   0   2  21     2583.49     2532.04     33.08 o 
   2   2  21      905.17     1024.08     17.48 o 
   4   2  21     1086.92     1072.88     14.52 o 
   6   2  21     1693.22     1685.52     25.02 o 
   8   2  21     5057.13     5418.63     63.81 o 
  10   2  21        3.04        7.98      2.71 o 
  12   2  21        5.33        4.84      2.67 o 
  14   2  21      783.26      813.58     17.20 o 
 -13   3  21        7.86        1.62      3.78 o 
 -11   3  21      312.92      304.77      8.69 o 
  -9   3  21     2472.58     2205.47     34.00 o 
  -7   3  21      626.87      512.42      8.26 o 
  -5   3  21      370.76      344.10      6.41 o 
  -3   3  21     9873.07     9752.66    117.22 o 
  -1   3  21    14413.42    14085.41    178.53 o 
   1   3  21      569.91      602.24     10.49 o 
   3   3  21      879.50      820.56     11.72 o 
   5   3  21      385.29      303.01      6.41 o 
   7   3  21      662.35      639.05     15.69 o 
   9   3  21      325.88      317.26     11.01 o 
  11   3  21     1099.79     1128.35     43.38 o 
  13   3  21      395.15      411.93     13.76 o 
 -10   4  21       29.12       22.28      3.82 o 
  -8   4  21        4.94        9.01      3.38 o 
  -6   4  21       98.13      112.03      4.90 o 
  -4   4  21      180.35      195.28      6.03 o 
  -2   4  21       58.28       56.78      5.31 o 
   0   4  21       14.77        8.65      2.66 o 
   2   4  21       23.65       19.87      3.29 o 
   4   4  21      127.41      148.85      8.00 o 
   6   4  21      227.32      194.59     12.97 o 
   8   4  21       68.38       57.30      7.57 o 
  10   4  21       21.59       28.11      5.41 o 
  -5   5  21      356.73      311.84     10.13 o 
  -3   5  21        1.46        7.03      2.70 o 
  -1   5  21      167.32      162.39     10.27 o 
   1   5  21      113.31       95.34      4.92 o 
   3   5  21      170.25      157.99      5.97 o 
   5   5  21        4.89        2.16      3.24 o 
 -16   0  22      384.87      451.62     29.19 o 
 -14   0  22     1990.74     2131.81     62.16 o 
 -12   0  22     1996.10     2201.10     58.86 o 
 -10   0  22    10929.80    10754.81    251.49 o 
  -8   0  22     3690.56     3388.58     84.47 o 
  -6   0  22     3924.24     3788.53     97.27 o 
  -4   0  22    27401.95    26562.82    974.04 o 
  -2   0  22      276.07      299.45     18.38 o 
   0   0  22     1438.41     1557.08     76.21 o 
   2   0  22     9746.28     9237.60    360.53 o 
   4   0  22      198.40      223.42     12.16 o 
   6   0  22        0.06        9.56      4.13 o 
   8   0  22      480.65      497.66     27.03 o 
  10   0  22      889.42      870.85     28.28 o 
  12   0  22      610.90      588.48     23.24 o 
  14   0  22     2670.32     2611.85     95.13 o 
  16   0  22       62.78       52.97      8.65 o 
 -15   1  22       17.86       20.29      5.04 o 
 -13   1  22      468.06      478.52     14.95 o 
 -11   1  22      158.02      155.90     11.83 o 
  -9   1  22      204.94      200.00     10.31 o 
  -7   1  22     1044.95     1112.19     31.54 o 
  -5   1  22     1242.95     1344.52     31.68 o 
  -3   1  22      585.10      749.18     35.68 o 
  -1   1  22      356.25      347.09     14.89 o 
   1   1  22     2053.23     2178.24     62.98 o 
   3   1  22     4161.84     4305.84    307.02 o 
   5   1  22      159.28      179.71     10.14 o 
   7   1  22     1414.47     1531.91     31.76 o 
   9   1  22        4.76       15.44      5.08 o 
  11   1  22     4478.26     4445.35    129.45 o 
  13   1  22      450.50      507.02     27.03 o 
  15   1  22      101.34      108.98      8.77 o 
 -14   2  22       24.74       31.63      4.32 o 
 -12   2  22        0.26       -2.20      2.39 o 
 -10   2  22      137.78      138.25      5.36 o 
  -8   2  22       89.70       93.35      4.25 o 
  -6   2  22      101.18      106.63      4.01 o 
  -4   2  22       19.33       16.25      1.96 o 
  -2   2  22      238.88      210.81      4.89 o 
   0   2  22      724.74      671.65      9.85 o 
   2   2  22      278.20      339.56      6.21 o 
   4   2  22      140.01      105.78      4.84 o 
   6   2  22      512.17      486.94      8.33 o 
   8   2  22      508.16      537.23      9.35 o 
  10   2  22      754.19      752.94     15.23 o 
  12   2  22      209.36      208.47      6.99 o 
  14   2  22      552.34      560.69     15.25 o 
 -13   3  22      650.77      567.85     17.58 o 
 -11   3  22        1.04        0.35      2.06 o 
  -9   3  22      510.41      583.97     15.23 o 
  -7   3  22       36.26       58.22      2.81 o 
  -5   3  22      865.22      842.56     12.46 o 
  -3   3  22        3.89        6.56      3.41 o 
  -1   3  22     2629.83     2625.33     35.16 o 
   1   3  22      373.93      397.94      7.01 o 
   3   3  22      398.93      424.20      7.03 o 
   5   3  22       42.51       34.18      3.06 o 
   7   3  22       31.50       22.58      4.09 o 
   9   3  22      118.53      109.00      6.87 o 
  11   3  22       63.14       84.13      5.81 o 
  13   3  22       51.24       39.19      3.82 o 
 -10   4  22      104.00      129.61      6.46 o 
  -8   4  22       20.35       28.81      7.57 o 
  -6   4  22      273.74      286.18      8.42 o 
  -4   4  22      125.96      134.98      5.46 o 
  -2   4  22      167.58      168.30      5.47 o 
   0   4  22       16.78       17.72      3.12 o 
   2   4  22       37.58       29.47      3.92 o 
   4   4  22        0.14       -2.70      3.06 o 
   6   4  22      119.00      128.65     10.81 o 
   8   4  22      462.62      460.53     21.62 o 
  10   4  22      244.38      247.56     12.97 o 
  -5   5  22       92.41       68.11      6.49 o 
  -3   5  22       25.80       24.43      3.06 o 
  -1   5  22       17.63        9.73      2.29 o 
   1   5  22        0.13        5.95      2.29 o 
   3   5  22       60.75       78.85      4.32 o 
 -15   1  23      237.83      255.52      9.14 o 
 -13   1  23       66.62       81.72     10.81 o 
 -11   1  23       10.74       10.94      4.12 o 
  -9   1  23        0.79        1.67      4.05 o 
  -7   1  23      197.27      195.92      9.62 o 
  -5   1  23      451.72      470.23     13.88 o 
  -3   1  23      451.13      541.61     28.11 o 
  -1   1  23        0.18        0.54      3.82 o 
   1   1  23      360.85      376.44     16.22 o 
   3   1  23     2073.53     2315.28     68.88 o 
   5   1  23       57.19       58.16      4.78 o 
   7   1  23     1328.87     1295.67     27.76 o 
   9   1  23      175.20      173.87     11.44 o 
  11   1  23      121.75      134.51      9.48 o 
  13   1  23      706.10      674.58     32.43 o 
  15   1  23      101.81      107.89      8.00 o 
 -14   2  23        1.25       -0.72      2.50 o 
 -12   2  23      140.70      138.61      6.87 o 
 -10   2  23      259.09      245.61      6.80 o 
  -8   2  23      244.05      222.78      6.01 o 
  -6   2  23        0.98        2.56      1.90 o 
  -4   2  23        2.29        6.47      1.81 o 
  -2   2  23        5.14       17.86      2.19 o 
   0   2  23     2561.08     2540.02     37.65 o 
   2   2  23     1754.94     1597.45     20.44 o 
   4   2  23       49.98       61.06      3.08 o 
   6   2  23      256.30      250.12      6.17 o 
   8   2  23      767.40      684.18     14.76 o 
  10   2  23       68.76       64.73      4.35 o 
  12   2  23      724.07      707.09     14.44 o 
  14   2  23      169.58      172.73      9.74 o 
 -13   3  23        6.98       21.62      5.41 o 
 -11   3  23       15.66       22.12      6.39 o 
  -9   3  23     1902.49     1841.00     31.29 o 
  -7   3  23       94.64       84.19      3.81 o 
  -5   3  23      153.67      147.03      5.67 o 
  -3   3  23      143.11      159.27      5.27 o 
  -1   3  23     1502.35     1470.41     20.72 o 
   1   3  23        0.25       11.56      1.81 o 
   3   3  23     4623.26     4761.86     62.60 o 
   5   3  23      422.93      405.39      8.83 o 
   7   3  23     1350.13     1140.36     24.18 o 
   9   3  23       68.14       73.39      5.80 o 
  11   3  23       74.08       88.12      5.62 o 
  13   3  23      196.57      228.77     11.89 o 
 -10   4  23        0.00        2.63      4.32 o 
  -8   4  23       61.04       78.79      5.70 o 
  -6   4  23       41.76       42.13      3.25 o 
  -4   4  23      221.75      241.45      7.78 o 
  -2   4  23        1.85        5.32      1.98 o 
   0   4  23      296.43      336.92      9.72 o 
   2   4  23      499.62      519.16     25.68 o 
   4   4  23       46.34       33.69      4.86 o 
   6   4  23       51.06       52.97      7.57 o 
   8   4  23       15.00       31.35      6.49 o 
  10   4  23        1.01        4.32      3.24 o 
  -3   5  23       17.22       20.68      3.78 o 
  -1   5  23        8.07       10.52      4.32 o 
   1   5  23      764.01      787.88     22.59 o 
   3   5  23       29.60       40.96      3.38 o 
 -16   0  24     1815.59     1699.43     61.62 o 
 -14   0  24       47.77       70.25      8.00 o 
 -12   0  24      875.32      904.45     29.05 o 
 -10   0  24      577.84      593.23     34.59 o 
  -8   0  24      389.74      372.97     16.05 o 
  -6   0  24     5279.36     5556.67    187.02 o 
  -4   0  24    16242.44    14974.90    554.59 o 
  -2   0  24     4152.12     4003.18    154.59 o 
   0   0  24     1371.04     1113.73     35.49 o 
   2   0  24    27658.77    27291.28    724.75 o 
   4   0  24     5553.92     5462.94    151.21 o 
   6   0  24       75.63       90.60      9.19 o 
   8   0  24      736.39      735.09     24.84 o 
  10   0  24       44.40       51.56     18.38 o 
  12   0  24      343.79      317.86     23.24 o 
  14   0  24     1173.41     1149.17     47.57 o 
  16   0  24        2.39        6.49      4.32 o 
 -15   1  24        2.57       -0.58      2.86 o 
 -13   1  24      112.20      125.41      7.89 o 
 -11   1  24       17.19       19.73      4.32 o 
  -9   1  24      464.97      510.20     16.32 o 
  -7   1  24       34.95       49.25      6.01 o 
  -5   1  24      393.97      399.39     12.62 o 
  -3   1  24      927.89      869.85     18.56 o 
  -1   1  24     2265.60     2115.97     62.21 o 
   1   1  24      207.50      237.90     12.60 o 
   3   1  24        9.95        7.22      3.06 o 
   5   1  24       11.45        7.05      3.08 o 
   7   1  24      140.16      138.54      8.58 o 
   9   1  24     1280.34     1247.59     27.93 o 
  11   1  24        9.81       14.65      5.04 o 
  13   1  24      330.46      310.90     14.13 o 
  15   1  24        1.61        1.62      3.82 o 
 -14   2  24        1.13       -1.54      2.59 o 
 -12   2  24      275.07      280.94      9.95 o 
 -10   2  24      122.26      118.84      5.06 o 
  -8   2  24        8.95        6.07      2.29 o 
  -6   2  24       64.65       78.16      3.72 o 
  -4   2  24       18.53       13.16      2.02 o 
  -2   2  24     2164.89     2085.68     27.11 o 
   0   2  24      654.53      683.56     10.24 o 
   2   2  24       70.91       94.71      5.14 o 
   4   2  24       50.01       49.79      2.93 o 
   6   2  24       13.47       12.95      2.21 o 
   8   2  24       68.23       90.24      4.29 o 
  10   2  24        9.68        9.46      2.67 o 
  12   2  24      353.96      396.34      9.50 o 
  14   2  24      114.56      125.42      6.36 o 
 -13   3  24      122.11      109.19      9.73 o 
 -11   3  24      174.42      170.61      8.20 o 
  -9   3  24       84.22       79.26      4.56 o 
  -7   3  24      182.28      187.86      5.79 o 
  -5   3  24     1401.45     1308.20     20.90 o 
  -3   3  24      409.62      385.90      8.39 o 
  -1   3  24      601.30      621.53     10.19 o 
   1   3  24     4998.07     4949.51     64.29 o 
   3   3  24       49.84       54.41      2.61 o 
   5   3  24        8.74        2.04      1.62 o 
   7   3  24     1896.03     1640.66     33.39 o 
   9   3  24      209.29      198.94      8.51 o 
  11   3  24       34.27       47.12      4.13 o 
 -10   4  24      119.20       92.97      7.57 o 
  -8   4  24      191.82      212.03      9.19 o 
  -6   4  24      218.15      253.02      7.78 o 
  -4   4  24       29.34       39.05      3.50 o 
  -2   4  24       32.37       26.81      3.00 o 
   0   4  24      131.25      145.26      7.96 o 
   2   4  24       29.35       33.58      4.06 o 
   4   4  24        3.90        3.24      3.06 o 
   6   4  24      235.07      219.46     14.05 o 
   8   4  24      282.93      257.29     14.05 o 
  -3   5  24       43.81       59.46      5.41 o 
  -1   5  24      177.74      155.85      6.46 o 
   1   5  24        2.80        9.19      2.29 o 
   3   5  24       74.95       72.43      6.49 o 
 -15   1  25        1.73       -0.15      2.66 o 
 -13   1  25       55.69       56.99      5.80 o 
 -11   1  25     1687.48     1710.02     34.37 o 
  -9   1  25       99.08       99.72      7.84 o 
  -7   1  25       70.91       88.53     11.19 o 
  -5   1  25       65.97       65.19      5.80 o 
  -3   1  25      182.36      179.96      7.49 o 
  -1   1  25      272.15      303.59     12.69 o 
   1   1  25      217.84      228.08      7.13 o 
   3   1  25       43.62       41.80      4.27 o 
   5   1  25       10.39        9.21      3.36 o 
   7   1  25      310.92      292.39     10.77 o 
   9   1  25      323.71      329.51     12.01 o 
  11   1  25      232.89      239.91     12.04 o 
  13   1  25      366.14      390.03     23.24 o 
  15   1  25       20.62       20.01      4.59 o 
 -14   2  25       18.82       28.31      2.86 o 
 -12   2  25      179.09      169.66      7.44 o 
 -10   2  25     1234.63     1145.74     18.12 o 
  -8   2  25      720.90      687.96     14.48 o 
  -6   2  25       76.91       93.28      3.99 o 
  -4   2  25       13.59       11.89      2.21 o 
  -2   2  25      275.31      270.92      5.93 o 
   0   2  25     2784.75     2825.56     38.22 o 
   2   2  25     4838.60     4683.86     55.10 o 
   4   2  25       14.59       26.83      2.47 o 
   6   2  25       22.45        9.20      2.25 o 
   8   2  25      192.63      190.15      6.06 o 
  10   2  25      138.92      134.41      6.00 o 
  12   2  25       49.15       51.92      3.63 o 
  14   2  25       85.95       87.08      8.11 o 
 -11   3  25       20.96       16.96      3.00 o 
  -9   3  25     2156.34     1967.56     33.23 o 
  -7   3  25     1906.07     1920.19     39.00 o 
  -5   3  25     1784.43     1724.14     44.24 o 
  -3   3  25      210.90      205.21      5.47 o 
  -1   3  25    14119.17    14059.11    178.49 o 
   1   3  25     8595.66     8315.42    106.56 o 
   3   3  25       38.28       56.29      2.65 o 
   5   3  25     1778.33     1606.54     26.11 o 
   7   3  25     1804.67     1478.28     33.69 o 
   9   3  25       18.33       25.60      3.74 o 
  11   3  25      185.28      167.36      7.06 o 
  -8   4  25        4.25       10.42      3.78 o 
  -6   4  25      145.02      148.83      5.50 o 
  -4   4  25       39.21       41.46      3.25 o 
  -2   4  25      157.58      170.48      6.36 o 
   0   4  25      102.21       91.26      4.72 o 
   2   4  25       75.21       55.75      3.36 o 
   4   4  25        5.70        9.85      3.78 o 
   6   4  25       39.70       36.76      6.49 o 
   8   4  25       16.64       33.51      5.41 o 
  -1   5  25       39.65       29.19      4.32 o 
   1   5  25        2.04        2.16      3.24 o 
 -14   0  26      101.49      129.23      9.53 o 
 -12   0  26     8523.38     9067.37    213.66 o 
 -10   0  26        0.33       11.89      5.35 o 
  -8   0  26      394.26      436.84     20.54 o 
  -6   0  26      216.80      280.41     13.36 o 
  -4   0  26     4447.88     4441.64    113.90 o 
  -2   0  26      171.03      175.13     15.13 o 
   0   0  26      533.26      557.83     29.19 o 
   2   0  26      211.77      296.21     20.54 o 
   4   0  26    15122.36    15268.64    351.64 o 
   6   0  26      511.88      466.02     21.62 o 
   8   0  26        0.08        4.32      5.35 o 
  10   0  26    22199.14    23268.41    534.33 o 
  12   0  26     3177.24     2974.87     76.06 o 
  14   0  26       31.61       32.43      8.65 o 
 -15   1  26        5.51        2.88      3.38 o 
 -13   1  26       29.34       40.29      4.92 o 
 -11   1  26      156.91      187.81      9.21 o 
  -9   1  26      877.13      922.76     24.55 o 
  -7   1  26      147.23      138.26      8.93 o 
  -5   1  26      684.51      632.95     17.80 o 
  -3   1  26       90.79       84.43      8.94 o 
  -1   1  26        8.58        9.85      3.17 o 
   1   1  26       61.02       80.33      5.41 o 
   3   1  26      953.77     1000.79     22.07 o 
   5   1  26      406.59      390.44     12.01 o 
   7   1  26      671.37      670.75     17.50 o 
   9   1  26       15.28       11.25      4.14 o 
  11   1  26     1348.93     1511.35     42.81 o 
  13   1  26       51.36       38.57      6.12 o 
  15   1  26       50.08       50.90      5.35 o 
 -14   2  26      285.03      299.45     15.13 o 
 -12   2  26      573.16      532.77     23.14 o 
 -10   2  26      699.74      572.29     11.33 o 
  -8   2  26      679.59      576.02     11.54 o 
  -6   2  26       34.87       38.57      2.96 o 
  -4   2  26        3.44        1.43      1.90 o 
  -2   2  26       68.78       75.67      5.10 o 
   0   2  26      141.63      152.85      4.69 o 
   2   2  26      225.65      246.84      5.58 o 
   4   2  26       67.94       75.13      3.50 o 
   6   2  26        4.90       10.44      2.37 o 
   8   2  26      451.08      462.23      9.58 o 
  10   2  26      180.66      175.52      6.52 o 
  12   2  26        2.74        6.03      2.43 o 
  14   2  26       94.84       82.16      7.57 o 
 -11   3  26      108.44      101.90      7.23 o 
  -9   3  26      510.23      448.98     11.86 o 
  -7   3  26      228.22      214.50      6.92 o 
  -5   3  26      885.35      918.14     28.29 o 
  -3   3  26     2165.70     2078.91     33.86 o 
  -1   3  26     5304.28     5360.82     69.76 o 
   1   3  26     1290.06     1216.64     17.80 o 
   3   3  26     1716.01     1575.24     22.41 o 
   5   3  26      296.41      314.31     13.62 o 
   7   3  26       18.88       23.72      5.34 o 
   9   3  26      172.29      156.96      7.68 o 
  11   3  26        0.04        3.24      2.55 o 
  -8   4  26      121.44      118.13      6.46 o 
  -6   4  26       22.16       20.13      3.82 o 
  -4   4  26      318.82      368.34     10.31 o 
  -2   4  26      206.37      218.36      7.15 o 
   0   4  26       23.82       23.27      3.00 o 
   2   4  26      434.53      490.86     16.05 o 
   4   4  26      190.34      227.57      9.94 o 
   6   4  26      178.29      160.00     11.89 o 
   8   4  26       24.06       21.62      5.41 o 
 -15   1  27      245.40      249.27     13.10 o 
 -13   1  27     2109.88     2106.72     44.31 o 
 -11   1  27      715.79      780.70     20.80 o 
  -9   1  27      140.59      135.69      8.88 o 
  -7   1  27       67.48       67.65      7.03 o 
  -5   1  27      725.54      670.74     18.59 o 
  -3   1  27      185.00      169.86      8.42 o 
  -1   1  27       37.79       37.74      4.76 o 
   1   1  27     2011.77     2045.37     39.85 o 
   3   1  27       26.63       54.27     13.01 o 
   5   1  27       49.03       35.04      4.47 o 
   7   1  27        6.36        8.86      4.03 o 
   9   1  27      371.20      357.86     14.31 o 
  11   1  27     1348.97     1478.29     54.59 o 
  13   1  27      267.86      288.88     19.46 o 
  15   1  27      314.56      289.73     15.13 o 
 -14   2  27        0.94        1.08      3.24 o 
 -12   2  27      172.99      182.17      7.44 o 
 -10   2  27      620.82      594.99     11.56 o 
  -8   2  27       74.08       79.97      4.42 o 
  -6   2  27       35.41       35.19      3.42 o 
  -4   2  27        1.58       -1.25      2.64 o 
  -2   2  27      607.73      560.93      8.96 o 
   0   2  27      502.26      507.50      8.88 o 
   2   2  27      116.98      122.14      8.62 o 
   4   2  27       10.33        6.78      2.07 o 
   6   2  27       68.26       79.89      4.04 o 
   8   2  27      172.52      184.90      7.38 o 
  10   2  27      121.52      128.06      5.85 o 
  12   2  27       38.96       40.62      3.17 o 
 -11   3  27       32.59       34.63      4.59 o 
  -9   3  27       23.76        8.53      3.31 o 
  -7   3  27       84.07       67.15      4.39 o 
  -5   3  27      825.25      898.25     16.36 o 
  -3   3  27       14.43        7.13      2.30 o 
  -1   3  27     7877.80     7775.42    106.62 o 
   1   3  27      148.89      179.07      9.80 o 
   3   3  27      212.28      240.36      5.76 o 
   5   3  27        4.54        7.45      2.56 o 
   7   3  27      504.46      505.42     14.76 o 
   9   3  27       14.19       21.59      3.74 o 
  11   3  27      661.62      800.80     22.89 o 
  -8   4  27       67.01       68.54      8.11 o 
  -6   4  27        6.14       11.14      4.32 o 
  -4   4  27       26.36       22.12      3.00 o 
  -2   4  27        5.38        9.81      2.34 o 
   0   4  27      391.39      406.07     10.94 o 
   2   4  27       18.22       16.25      3.82 o 
   4   4  27      299.17      319.48     12.23 o 
   6   4  27      175.34      241.08     14.05 o 
   8   4  27        2.54        2.16      3.24 o 
 -14   0  28        1.15       -3.82      3.82 o 
 -12   0  28     2992.71     2915.47     74.15 o 
 -10   0  28      291.62      299.51     14.89 o 
  -8   0  28      229.19      262.84     30.27 o 
  -6   0  28        1.80        2.70      4.59 o 
  -4   0  28      119.40       92.97     11.89 o 
  -2   0  28     1999.47     2095.64     58.33 o 
   0   0  28      286.61      266.52     10.94 o 
   2   0  28      363.64      358.16     14.52 o 
   4   0  28     2609.17     2405.45     61.92 o 
   6   0  28     1680.71     1803.29    110.27 o 
   8   0  28      304.67      370.15     18.92 o 
  10   0  28    17047.54    17712.01    408.97 o 
  12   0  28      832.54      846.49     27.52 o 
  14   0  28      352.04      355.67     20.54 o 
 -15   1  28       18.87       16.25      3.82 o 
 -13   1  28     3619.42     3634.45     79.48 o 
 -11   1  28     3276.57     3450.52     77.77 o 
  -9   1  28      220.01      244.88     10.81 o 
  -7   1  28      331.34      307.74     12.83 o 
  -5   1  28       20.45       19.89      4.69 o 
  -3   1  28       55.39       59.31      5.87 o 
  -1   1  28     1758.61     1693.64     44.75 o 
   1   1  28       53.62       60.33      5.03 o 
   3   1  28     1144.81     1129.76     28.09 o 
   5   1  28       68.57      120.22      7.51 o 
   7   1  28      226.57      237.22     10.23 o 
   9   1  28       29.13       44.69      6.43 o 
  11   1  28     1149.33     1229.47     38.41 o 
  13   1  28       77.67       89.92      8.11 o 
 -14   2  28       23.81       38.92      5.41 o 
 -12   2  28      201.90      192.80      7.44 o 
 -10   2  28      473.65      413.20     16.70 o 
  -8   2  28       26.92       13.36      2.84 o 
  -6   2  28      136.78      136.21      5.25 o 
  -4   2  28      666.82      675.09     12.64 o 
  -2   2  28     4073.98     4173.80     51.43 o 
   0   2  28      479.29      472.80      8.57 o 
   2   2  28      537.32      561.59      9.37 o 
   4   2  28       17.05       16.87      2.58 o 
   6   2  28      116.71      115.54      4.76 o 
   8   2  28      122.05      128.14      5.33 o 
  10   2  28        6.07        7.13      2.67 o 
  12   2  28      206.06      214.06      7.16 o 
 -11   3  28        5.36        5.95      3.06 o 
  -9   3  28      145.63      174.64      8.27 o 
  -7   3  28       73.75       58.76      4.27 o 
  -5   3  28        0.38        1.48      1.76 o 
  -3   3  28     1122.59     1069.53     17.20 o 
  -1   3  28     1603.47     1728.09     25.81 o 
   1   3  28     2618.39     2577.47     40.42 o 
   3   3  28      145.17      135.86      4.38 o 
   5   3  28      118.00      127.68      6.24 o 
   7   3  28       25.19       18.77      3.74 o 
   9   3  28        1.09        1.08      2.50 o 
  11   3  28      125.82      140.85      7.23 o 
  -8   4  28        3.25        4.86      2.29 o 
  -6   4  28      264.02      203.15      8.77 o 
  -4   4  28      317.01      338.46     12.23 o 
  -2   4  28      637.74      637.44     15.34 o 
   0   4  28        0.27       -0.54      2.68 o 
   2   4  28        0.86        7.03      3.06 o 
   4   4  28        0.60        5.65      3.38 o 
   6   4  28        4.38        4.32      4.32 o 
 -13   1  29     2749.88     2682.20     59.39 o 
 -11   1  29     1416.54     1395.49     40.48 o 
  -9   1  29      356.95      365.38     13.11 o 
  -7   1  29      171.92      161.44      9.49 o 
  -5   1  29      157.02      190.85     10.02 o 
  -3   1  29      522.39      506.76     15.44 o 
  -1   1  29      461.91      459.42     14.66 o 
   1   1  29     1103.87     1085.62     23.87 o 
   3   1  29      634.22      558.08     14.84 o 
   5   1  29      718.22      743.52     18.59 o 
   7   1  29      522.91      555.35     21.85 o 
   9   1  29        8.83       21.31      5.32 o 
  11   1  29      148.31      144.65     10.75 o 
  13   1  29       13.69        9.93      4.15 o 
 -12   2  29       10.22       15.22      2.86 o 
 -10   2  29        2.55       -0.75      2.86 o 
  -8   2  29     3784.44     3389.00     48.89 o 
  -6   2  29       18.19       22.31      3.23 o 
  -4   2  29      177.33      183.49      5.75 o 
  -2   2  29    13971.08    13848.20    163.95 o 
   0   2  29     3486.46     3454.23     46.42 o 
   2   2  29       18.40       42.97      3.08 o 
   4   2  29      210.23      239.08      6.33 o 
   6   2  29       11.15       17.30      2.81 o 
   8   2  29       13.65       18.66      2.92 o 
  10   2  29      258.61      242.31      7.17 o 
  12   2  29      157.77      167.04      6.23 o 
 -11   3  29       59.44       63.18     12.43 o 
  -9   3  29      293.17      260.24     15.10 o 
  -7   3  29      199.51      217.41      7.25 o 
  -5   3  29      750.36      766.98     13.46 o 
  -3   3  29      409.62      393.21      8.02 o 
  -1   3  29     3105.96     3237.95     46.09 o 
   1   3  29     2371.81     2313.69     53.75 o 
   3   3  29      352.88      276.59      6.13 o 
   5   3  29       51.27       38.69      3.73 o 
   7   3  29     1525.30     1430.19     32.66 o 
   9   3  29      774.58      654.69     39.09 o 
  11   3  29      311.55      303.19     10.30 o 
  -6   4  29       87.90       99.06      6.12 o 
  -4   4  29        2.12        5.95      3.06 o 
  -2   4  29      276.48      252.65      9.35 o 
   0   4  29       91.63       71.57      5.70 o 
   2   4  29       30.10       20.60      5.41 o 
   4   4  29       45.28       43.35      4.59 o 
   6   4  29      201.46      209.73     12.97 o 
 -14   0  30     1036.52     1027.30     29.05 o 
 -12   0  30      226.59      231.43     12.23 o 
 -10   0  30      715.83      743.24     34.59 o 
  -8   0  30      315.34      354.71     16.05 o 
  -6   0  30        0.36        4.99      4.92 o 
  -4   0  30     5001.28     5162.59    127.57 o 
  -2   0  30       75.43      120.66      9.94 o 
   0   0  30      939.83      923.55     28.28 o 
   2   0  30     3771.89     3701.40     90.97 o 
   4   0  30      585.57      598.21     21.40 o 
   6   0  30     2080.08     2110.96     61.62 o 
   8   0  30      135.09      163.39     12.60 o 
  10   0  30     2535.89     2728.41     70.33 o 
  12   0  30    12269.65    12891.15    298.89 o 
  14   0  30       69.86       88.65      9.73 o 
 -13   1  30      388.74      406.96     12.06 o 
 -11   1  30     1780.60     1802.95     55.99 o 
  -9   1  30       24.75       30.98      8.24 o 
  -7   1  30       74.65       77.79      6.13 o 
  -5   1  30      627.32      621.96     20.56 o 
  -3   1  30      246.22      261.19     10.74 o 
  -1   1  30        0.13        1.75      5.00 o 
   1   1  30      149.69      134.84     10.30 o 
   3   1  30     1191.40     1174.22     34.33 o 
   5   1  30      342.37      360.38     12.80 o 
   7   1  30       82.50      100.08      7.25 o 
   9   1  30      188.55      207.57     13.76 o 
  11   1  30        8.81       13.69      4.37 o 
  13   1  30       13.46       17.91      4.59 o 
 -12   2  30      228.84      210.32      7.15 o 
 -10   2  30      101.65       88.83      5.80 o 
  -8   2  30       88.33       47.30      3.57 o 
  -6   2  30      227.23      251.92      9.84 o 
  -4   2  30      470.78      494.75     10.24 o 
  -2   2  30     5890.65     5715.21     74.60 o 
   0   2  30     3490.54     3534.13     47.53 o 
   2   2  30      189.18      164.60      5.23 o 
   4   2  30      328.64      303.28      7.08 o 
   6   2  30       62.83       70.28      4.41 o 
   8   2  30      165.71      159.96      6.68 o 
  10   2  30      125.21      111.23      5.27 o 
  12   2  30      184.88      189.19      6.55 o 
  -9   3  30      338.35      334.51     11.68 o 
  -7   3  30       88.30      112.32      5.71 o 
  -5   3  30       33.01       36.61      3.62 o 
  -3   3  30      295.63      308.79      6.72 o 
  -1   3  30      207.02      181.96      5.00 o 
   1   3  30       11.10       12.33      1.98 o 
   3   3  30       30.48       35.77      2.34 o 
   5   3  30      562.58      501.59     12.38 o 
   7   3  30      485.09      492.82     15.00 o 
   9   3  30      609.68      655.94     20.25 o 
  -6   4  30      140.82      172.04      9.19 o 
  -4   4  30      916.30      842.90     24.07 o 
  -2   4  30       89.97       81.14      6.12 o 
   0   4  30       11.94        4.32      3.24 o 
   2   4  30       22.83       27.34      4.15 o 
   4   4  30       35.62       35.44      5.41 o 
   6   4  30       36.61       40.00      6.49 o 
 -13   1  31      138.26      161.64      6.40 o 
 -11   1  31     2007.76     2145.57     45.14 o 
  -9   1  31      326.11      350.36     12.48 o 
  -7   1  31       22.92       29.88      5.26 o 
  -5   1  31     2068.60     1833.75     48.86 o 
  -3   1  31     1660.56     1628.62     37.65 o 
  -1   1  31      559.00      580.53     25.23 o 
   1   1  31     1032.34     1034.35     23.37 o 
   3   1  31       12.66       30.94      5.31 o 
   5   1  31        7.91       12.32      4.19 o 
   7   1  31      147.55      161.26     10.25 o 
   9   1  31      192.31      216.82     12.09 o 
  11   1  31        1.55        4.36      4.83 o 
  13   1  31      203.58      209.62      8.31 o 
 -12   2  31      121.25      110.56      7.97 o 
 -10   2  31      118.43      122.47     12.05 o 
  -8   2  31      227.01      195.44      6.26 o 
  -6   2  31      153.32      153.39      6.11 o 
  -4   2  31        0.69        3.62      3.20 o 
  -2   2  31      504.18      529.74     10.23 o 
   0   2  31     1414.33     1414.27     21.28 o 
   2   2  31        1.06        2.47      2.19 o 
   4   2  31      229.06      242.69      7.79 o 
   6   2  31       34.28       25.90      3.07 o 
   8   2  31      539.26      539.30     12.68 o 
  10   2  31       11.87       12.47      2.53 o 
  12   2  31        5.58        4.95      2.34 o 
  -9   3  31       39.93       39.90      5.41 o 
  -7   3  31       47.26       63.77      4.27 o 
  -5   3  31      215.55      208.74      7.36 o 
  -3   3  31       35.42       43.49      2.53 o 
  -1   3  31     1383.47     1398.35     21.43 o 
   1   3  31      306.04      291.87      6.38 o 
   3   3  31      896.47      898.97     19.01 o 
   5   3  31      202.79      201.03      7.04 o 
   7   3  31      609.26      560.05     15.60 o 
   9   3  31        1.84        1.62      3.06 o 
  -6   4  31      396.44      297.30     10.62 o 
  -4   4  31      323.96      268.71     10.30 o 
  -2   4  31        0.05       -2.70      2.70 o 
   0   4  31      213.21      274.08     10.70 o 
   2   4  31      407.79      357.48     12.60 o 
   4   4  31      173.27      195.56      9.19 o 
 -14   0  32        0.11       -4.32      4.32 o 
 -12   0  32       29.26       35.11      9.73 o 
 -10   0  32      320.31      325.74     14.89 o 
  -8   0  32        3.81        7.03      5.95 o 
  -6   0  32       10.34       20.99      6.46 o 
  -4   0  32       18.63       25.03      9.19 o 
  -2   0  32       42.36       52.28     15.13 o 
   0   0  32      122.32      141.65     10.70 o 
   2   0  32     1410.55     1422.89     40.51 o 
   4   0  32     2017.81     2000.66     54.05 o 
   6   0  32      312.68      311.78     15.66 o 
   8   0  32       78.62       77.18      9.53 o 
  10   0  32       18.24       24.71      6.49 o 
  12   0  32       43.82       36.76      8.65 o 
 -13   1  32      140.79      138.84      5.85 o 
 -11   1  32     1829.66     1892.26     40.15 o 
  -9   1  32      170.47      158.44      9.14 o 
  -7   1  32       26.14       19.46      4.99 o 
  -5   1  32     3190.73     3226.64     90.66 o 
  -3   1  32      775.02      842.96     22.88 o 
  -1   1  32      603.14      580.01     17.33 o 
   1   1  32      343.77      355.47     11.73 o 
   3   1  32     2397.37     2408.56     72.25 o 
   5   1  32       82.34       80.30      6.54 o 
   7   1  32      303.36      303.51     13.04 o 
   9   1  32       95.81       87.83      7.06 o 
  11   1  32     1534.71     1556.02     34.33 o 
  13   1  32       33.42       39.84      3.92 o 
 -12   2  32       43.86       43.24      6.49 o 
 -10   2  32       62.57       66.11      6.15 o 
  -8   2  32      242.25      257.39      7.24 o 
  -6   2  32      743.02      734.13     14.46 o 
  -4   2  32      315.69      315.44      7.60 o 
  -2   2  32      680.78      705.73     14.28 o 
   0   2  32     3382.61     3398.16     53.89 o 
   2   2  32       71.11       79.34      4.31 o 
   4   2  32       82.72      119.35      5.44 o 
   6   2  32     1928.03     1830.02     28.74 o 
   8   2  32     1006.80      966.99     19.42 o 
  10   2  32       19.07       23.14      2.83 o 
  -9   3  32       30.96       48.84      5.95 o 
  -7   3  32      146.06      150.81     10.83 o 
  -5   3  32       88.06       83.77      5.06 o 
  -3   3  32       17.14       20.41      3.28 o 
  -1   3  32       87.10       74.14      3.81 o 
   1   3  32        6.15        5.16      2.96 o 
   3   3  32        0.14        0.18      2.39 o 
   5   3  32       13.51       16.81      2.83 o 
   7   3  32      488.51      397.02     12.06 o 
   9   3  32      234.29      233.30      9.53 o 
  -4   4  32      122.71       94.22      8.11 o 
  -2   4  32      211.56      246.73      9.53 o 
   0   4  32      193.97      188.13     10.27 o 
   2   4  32     1802.29     1716.83     44.34 o 
   4   4  32       11.34        5.41      3.06 o 
 -13   1  33       12.65       15.54      2.86 o 
 -11   1  33      115.86      127.27      6.55 o 
  -9   1  33      682.52      693.43     23.08 o 
  -7   1  33      426.70      438.63     14.36 o 
  -5   1  33      364.54      369.30     23.54 o 
  -3   1  33     1149.39     1188.83     29.57 o 
  -1   1  33      856.49      884.56     53.57 o 
   1   1  33     1090.07     1060.63     27.06 o 
   3   1  33      972.23     1029.45     31.44 o 
   5   1  33       30.53       39.74      5.80 o 
   7   1  33       51.19       61.34      8.34 o 
   9   1  33      192.85      203.76     22.56 o 
  11   1  33       17.02       28.71      5.24 o 
  13   1  33      235.76      238.39      9.53 o 
 -12   2  33      801.08      735.12     29.19 o 
 -10   2  33       81.69       59.56      4.55 o 
  -8   2  33       41.53       31.37      3.28 o 
  -6   2  33      755.60      799.70     15.30 o 
  -4   2  33       10.14        9.45      2.37 o 
  -2   2  33      866.87      890.40     16.88 o 
   0   2  33     9526.03     9693.28    143.91 o 
   2   2  33       18.06       28.89      3.27 o 
   4   2  33      487.45      520.84     11.18 o 
   6   2  33     1352.49     1201.31     34.40 o 
   8   2  33       49.27       50.87      3.96 o 
  10   2  33        0.32       -0.54      3.06 o 
  -9   3  33       89.03      118.70      8.11 o 
  -7   3  33       35.08       39.57      3.64 o 
  -5   3  33      191.04      212.22      7.04 o 
  -3   3  33        0.93       -0.54      2.39 o 
  -1   3  33      125.88      130.72      6.03 o 
   1   3  33      507.58      451.69     11.29 o 
   3   3  33      449.63      440.95     14.51 o 
   5   3  33      102.48       98.65      5.06 o 
   7   3  33       35.18       25.42      3.82 o 
   9   3  33        8.54        8.80      2.59 o 
  -4   4  33      127.62      152.55      8.11 o 
  -2   4  33      523.32      476.60     26.49 o 
   0   4  33      822.09      758.37     28.65 o 
   2   4  33      147.55      163.78      7.64 o 
 -12   0  34       31.13       41.54      5.70 o 
 -10   0  34       24.02       24.22      5.70 o 
  -8   0  34        4.57        6.49      5.35 o 
  -6   0  34      629.08      655.49     23.31 o 
  -4   0  34        4.82       -0.33      4.92 o 
  -2   0  34       16.33       11.96      7.03 o 
   0   0  34       13.77       11.89      5.19 o 
   2   0  34      350.85      354.60     16.05 o 
   4   0  34     1347.35     1450.17     41.66 o 
   6   0  34      394.40      394.78     17.58 o 
   8   0  34      174.37      191.48     12.23 o 
  10   0  34     2327.74     2351.30     79.46 o 
  12   0  34      691.96      665.94     30.27 o 
 -13   1  34      525.59      476.74     11.83 o 
 -11   1  34      771.70      735.10     16.06 o 
  -9   1  34      160.50      167.68      8.85 o 
  -7   1  34      588.54      559.94     17.34 o 
  -5   1  34       26.07       21.03      4.76 o 
  -3   1  34      847.56      839.24     19.74 o 
  -1   1  34       68.92       70.38      6.95 o 
   1   1  34       62.66       50.10      6.18 o 
   3   1  34     1555.04     1609.20     56.02 o 
   5   1  34       81.14       81.07      7.59 o 
   7   1  34      313.93      342.38     18.93 o 
   9   1  34      640.97      655.04     18.33 o 
  11   1  34      674.67      704.75     17.88 o 
 -10   2  34     2509.74     2329.85     46.38 o 
  -8   2  34      427.84      409.38      9.55 o 
  -6   2  34      876.82      840.53     14.13 o 
  -4   2  34        3.75        4.32      2.58 o 
  -2   2  34      115.82      125.02      5.75 o 
   0   2  34      912.08      921.00     17.46 o 
   2   2  34      168.02      171.44     10.10 o 
   4   2  34       39.94       50.32      3.72 o 
   6   2  34      628.43      549.42     12.92 o 
   8   2  34      758.15      794.57     16.17 o 
  10   2  34      139.17      133.85     10.81 o 
  -7   3  34      104.55      104.97      5.38 o 
  -5   3  34        6.88       17.38      3.15 o 
  -3   3  34        3.06        4.20      2.53 o 
  -1   3  34      947.74      927.61     19.39 o 
   1   3  34      903.64      886.50     18.59 o 
   3   3  34      247.29      255.56      7.90 o 
   5   3  34       26.04       24.52      2.91 o 
   7   3  34       22.15       25.69      3.82 o 
  -2   4  34      912.92      750.68     32.43 o 
   0   4  34     1185.26      944.88     33.51 o 
   2   4  34      287.25      182.29      7.64 o 
 -11   1  35      152.01      183.62      7.00 o 
  -9   1  35      898.02      880.02     21.61 o 
  -7   1  35       32.15       31.30      6.38 o 
  -5   1  35       45.25       40.51      5.62 o 
  -3   1  35      187.75      207.78     10.39 o 
  -1   1  35      167.03      161.85      9.20 o 
   1   1  35      264.70      275.36     12.04 o 
   3   1  35     1157.47     1153.87     58.19 o 
   5   1  35      116.91       88.00     13.40 o 
   7   1  35       59.16       71.62      6.43 o 
   9   1  35     1930.99     1981.67     42.23 o 
  11   1  35     2506.77     2555.47     51.80 o 
 -10   2  35        0.45        1.73      2.22 o 
  -8   2  35        0.08        0.54      2.66 o 
  -6   2  35       25.92       21.12      2.93 o 
  -4   2  35       40.38       47.87      3.60 o 
  -2   2  35       21.18       23.80      3.13 o 
   0   2  35        7.00        5.09      2.67 o 
   2   2  35       68.03       69.55      4.49 o 
   4   2  35       16.27       17.53      3.01 o 
   6   2  35       82.44      113.97      8.43 o 
   8   2  35      438.78      414.52     10.98 o 
  10   2  35       51.01       64.17      4.93 o 
  -7   3  35        1.52        2.16      3.06 o 
  -5   3  35        0.37        1.18      2.47 o 
  -3   3  35      531.77      564.13     14.90 o 
  -1   3  35       28.73       25.54      3.17 o 
   1   3  35       23.81       27.26      3.81 o 
   3   3  35      163.63      168.49      7.96 o 
   5   3  35       18.73       28.15      4.59 o 
   7   3  35       65.58       46.86      4.40 o 
   0   4  35     2035.58     1941.59     69.19 o 
 -12   0  36      100.50      118.92     10.81 o 
 -10   0  36        1.87        5.95      4.59 o 
  -8   0  36      522.57      480.55     39.46 o 
  -6   0  36      428.35      422.46     17.58 o 
  -4   0  36     1084.54     1149.99     34.78 o 
  -2   0  36       14.19       23.78      6.46 o 
   0   0  36      259.92      270.07     14.13 o 
   2   0  36      307.18      305.45     15.29 o 
   4   0  36      629.15      577.12     21.78 o 
   6   0  36       76.71       82.24      9.08 o 
   8   0  36      301.70      268.36     14.05 o 
  10   0  36      280.46      296.07     27.03 o 
  12   0  36      625.06      587.02     25.95 o 
 -11   1  36      494.09      487.19     11.46 o 
  -9   1  36       26.56       45.50      4.57 o 
  -7   1  36       19.13       15.25      4.13 o 
  -5   1  36        5.13        8.36      4.13 o 
  -3   1  36      257.37      277.31     17.97 o 
  -1   1  36       20.53       31.74      4.39 o 
   1   1  36       32.63       35.12      5.55 o 
   3   1  36      793.36      794.94     27.86 o 
   5   1  36       78.16       75.55      6.81 o 
   7   1  36       76.75       88.91      7.06 o 
   9   1  36     2046.06     2113.16     44.52 o 
  11   1  36     1453.13     1538.85     32.86 o 
 -10   2  36       70.02       67.00      5.41 o 
  -8   2  36      732.80      659.99     15.96 o 
  -6   2  36       74.73       72.02      3.47 o 
  -4   2  36      366.15      385.86      8.98 o 
  -2   2  36     1368.83     1458.22     24.69 o 
   0   2  36     1368.32     1408.43     43.11 o 
   2   2  36       25.08       21.84      2.93 o 
   4   2  36       19.14       21.76      3.40 o 
   6   2  36      214.49      222.86      6.92 o 
   8   2  36      350.15      286.31      9.14 o 
  10   2  36      212.91      240.18     11.35 o 
  -7   3  36       50.12       72.98      6.12 o 
  -5   3  36       15.65       16.22      2.56 o 
  -3   3  36        3.00        1.67      2.47 o 
  -1   3  36        0.07       -2.22      2.22 o 
   1   3  36      538.64      483.30     13.18 o 
   3   3  36      197.11      192.94      9.55 o 
   5   3  36       88.96      132.46      8.65 o 
   7   3  36      110.06      110.77      5.97 o 
 -11   1  37       20.17       17.38      2.68 o 
  -9   1  37      813.04      765.13     16.45 o 
  -7   1  37      129.29      121.17      7.44 o 
  -5   1  37      119.78      115.91      7.68 o 
  -3   1  37     3718.53     3891.50     78.23 o 
  -1   1  37     3981.08     4029.33     70.00 o 
   1   1  37       17.65       19.50      6.38 o 
   3   1  37      601.87      645.09     18.30 o 
   5   1  37      349.06      384.67     13.31 o 
   7   1  37       41.56       41.32      5.38 o 
   9   1  37     1189.44     1220.89     27.67 o 
  11   1  37      351.82      376.15     12.93 o 
 -10   2  37      809.11      787.30     21.01 o 
  -8   2  37       38.43       53.98      4.13 o 
  -6   2  37       57.39       53.89      4.55 o 
  -4   2  37     1448.45     1433.77     26.43 o 
  -2   2  37     1033.52     1082.75     21.17 o 
   0   2  37      178.03      171.27      6.26 o 
   2   2  37      438.37      419.90      9.79 o 
   4   2  37       27.50       41.78      3.92 o 
   6   2  37       81.09       97.48      4.05 o 
   8   2  37      461.95      440.35     14.44 o 
  10   2  37       60.52       50.81      4.32 o 
  -5   3  37       48.65       53.95      5.35 o 
  -3   3  37      179.98      166.23      6.67 o 
  -1   3  37       76.87       86.32      5.09 o 
   1   3  37       62.23       73.17      5.69 o 
   3   3  37      406.77      431.89     15.29 o 
   5   3  37      156.12      173.04     14.05 o 
 -10   0  38      104.13      138.36     10.81 o 
  -8   0  38       26.89       43.17      6.46 o 
  -6   0  38      210.87      206.01     12.23 o 
  -4   0  38        7.08       12.43      5.95 o 
  -2   0  38        7.01       14.59      6.12 o 
   0   0  38      735.72      786.30     57.30 o 
   2   0  38     1005.51     1047.95     32.48 o 
   4   0  38      906.78      905.33     29.42 o 
   6   0  38        2.17       -0.25      4.92 o 
   8   0  38       23.68       15.13      7.57 o 
  10   0  38      893.63      892.96     26.75 o 
 -11   1  38      403.73      391.68     10.14 o 
  -9   1  38     1022.80      954.69     19.44 o 
  -7   1  38       42.87       43.62      4.35 o 
  -5   1  38      100.55      114.81      7.95 o 
  -3   1  38     3503.49     3618.45     69.47 o 
  -1   1  38     6979.67     7148.73    120.00 o 
   1   1  38       84.20       94.33      9.75 o 
   3   1  38        0.89        8.99      4.13 o 
   5   1  38      644.07      667.49     18.30 o 
   7   1  38       10.24        9.01      3.74 o 
   9   1  38      208.25      231.14      9.14 o 
  11   1  38     2649.53     2481.28     59.61 o 
  -8   2  38      336.85      318.55      9.85 o 
  -6   2  38        0.75        2.01      2.66 o 
  -4   2  38       59.61       64.75      3.17 o 
  -2   2  38     1745.92     1726.59     31.30 o 
   0   2  38      977.84      973.85     19.81 o 
   2   2  38       61.03       70.24      4.47 o 
   4   2  38       95.62       97.07      5.06 o 
   6   2  38        5.62        3.91      2.96 o 
   8   2  38      154.26      185.53      9.53 o 
  -5   3  38        0.26       -0.62      2.59 o 
  -3   3  38       85.57      116.76     15.13 o 
  -1   3  38        8.94       11.89      2.86 o 
   1   3  38        1.68        1.08      3.06 o 
   3   3  38       86.09       70.24      6.12 o 
   5   3  38       38.69       37.87      4.59 o 
  -9   1  39      116.50      109.92      5.66 o 
  -7   1  39        0.13        2.36      2.94 o 
  -5   1  39      330.32      341.05     11.64 o 
  -3   1  39      585.31      597.60     14.70 o 
  -1   1  39      389.89      446.32     14.55 o 
   1   1  39      253.30      289.33     11.43 o 
   3   1  39     1640.37     1729.57     60.68 o 
   5   1  39       27.69       28.89      4.91 o 
   7   1  39       34.58       28.28      4.63 o 
   9   1  39        9.00       10.24      3.29 o 
  -8   2  39      184.05      170.14      8.00 o 
  -6   2  39      193.75      185.10      6.99 o 
  -4   2  39      544.66      509.94     17.76 o 
  -2   2  39        4.94        6.78      2.04 o 
   0   2  39      890.56      937.41     20.89 o 
   2   2  39      153.37      146.34      8.50 o 
   4   2  39      254.67      250.36      8.69 o 
   6   2  39       25.01       25.06      3.29 o 
   8   2  39       67.17       43.46      4.15 o 
  -3   3  39       33.21       28.17      5.41 o 
  -1   3  39       10.11       12.07      5.41 o 
   1   3  39      433.67      434.81     15.13 o 
   3   3  39       42.79       26.34      4.15 o 
 -10   0  40       27.78       28.11      6.49 o 
  -8   0  40      296.94      318.92     42.16 o 
  -6   0  40        0.18       -0.39      4.15 o 
  -4   0  40       13.70       23.85      6.12 o 
  -2   0  40       22.18       20.97      5.70 o 
   0   0  40     1055.48     1130.40     43.24 o 
   2   0  40      729.60      723.31     24.46 o 
   4   0  40       42.90       36.50      9.19 o 
   6   0  40        1.29        1.62      4.59 o 
   8   0  40      560.60      578.14     19.88 o 
  10   0  40      128.81      132.97     11.89 o 
  -9   1  40      133.02      160.54      6.13 o 
  -7   1  40      376.79      384.65     15.51 o 
  -5   1  40       65.15       67.73      5.77 o 
  -3   1  40      288.93      271.02      9.17 o 
  -1   1  40      596.63      641.97     17.68 o 
   1   1  40     1022.51     1049.62     30.56 o 
   3   1  40       10.19       13.03      4.13 o 
   5   1  40      421.51      428.44     13.51 o 
   7   1  40      472.79      471.00     13.51 o 
   9   1  40       28.75       40.72      3.73 o 
  -8   2  40       22.07       22.99      3.38 o 
  -6   2  40      301.49      311.33      8.88 o 
  -4   2  40      671.38      643.08     18.38 o 
  -2   2  40      601.22      635.31     15.96 o 
   0   2  40      314.24      350.17     10.77 o 
   2   2  40      633.90      638.41     16.20 o 
   4   2  40       57.29       53.82      4.55 o 
   6   2  40       31.96       31.25      3.12 o 
   8   2  40        3.02        0.00      2.29 o 
  -3   3  40        7.16        9.73      4.32 o 
  -1   3  40       27.87       31.11      4.15 o 
   1   3  40       38.87       36.14      5.95 o 
   3   3  40        0.88        4.32      4.32 o 
  -9   1  41      654.39      642.94     14.95 o 
  -7   1  41      503.49      512.77     12.12 o 
  -5   1  41      128.94      126.73      7.48 o 
  -3   1  41       72.95       80.91      5.66 o 
  -1   1  41     4614.29     4662.46    138.15 o 
   1   1  41      691.03      696.08     18.70 o 
   3   1  41      303.88      344.16     15.38 o 
   5   1  41      542.02      567.63     17.09 o 
   7   1  41      882.19      902.59     21.20 o 
   9   1  41       70.88       74.97      4.76 o 
  -6   2  41      711.40      712.15     20.25 o 
  -4   2  41      609.34      609.15     21.28 o 
  -2   2  41      345.64      348.88     13.51 o 
   0   2  41       47.93       43.34      4.28 o 
   2   2  41      385.64      370.54     10.77 o 
   4   2  41       40.29       28.67      3.50 o 
   6   2  41     1066.54      918.18     22.00 o 
  -8   0  42      238.70      237.09     11.06 o 
  -6   0  42       54.32       53.96      6.46 o 
  -4   0  42       46.33       45.51      6.88 o 
  -2   0  42      511.11      543.85     19.88 o 
   0   0  42       71.22      101.18      9.53 o 
   2   0  42      411.62      470.30     18.35 o 
   4   0  42      199.15      217.38     12.23 o 
   6   0  42       47.78       58.92      6.88 o 
   8   0  42       24.84       26.15      4.92 o 
  -7   1  42        5.12        6.95      2.40 o 
  -5   1  42       19.00       25.99      3.13 o 
  -3   1  42       49.99       45.06      4.27 o 
  -1   1  42     1922.05     1884.83     35.22 o 
   1   1  42      438.73      450.21     13.70 o 
   3   1  42       65.64       67.73      7.05 o 
   5   1  42      133.23      144.61     10.51 o 
   7   1  42      755.09      766.93     23.80 o 
  -6   2  42      191.20      172.17     18.92 o 
  -4   2  42       83.31       84.72      5.97 o 
  -2   2  42        9.82        6.33      2.66 o 
   0   2  42      529.74      505.13     12.83 o 
   2   2  42       12.47       12.76      2.86 o 
   4   2  42       72.46       65.21      4.13 o 
   6   2  42       57.08       76.50      5.95 o 
  -7   1  43      114.55      135.52      5.66 o 
  -5   1  43      140.18      153.10      6.45 o 
  -3   1  43       16.65       13.70      3.17 o 
  -1   1  43      185.52      210.20      8.08 o 
   1   1  43       38.90       50.12      4.44 o 
   3   1  43      201.68      218.59      8.93 o 
   5   1  43      821.75      767.26     18.70 o 
   7   1  43       37.93       40.14      3.74 o 
  -6   2  43       85.43       74.59      8.65 o 
  -4   2  43      214.30      209.73     12.97 o 
  -2   2  43       86.21       83.24      8.65 o 
   0   2  43        6.40        7.10      2.66 o 
   2   2  43       14.20       10.50      2.66 o 
   4   2  43      341.94      310.21     10.30 o 
  -6   0  44      263.93      257.46     13.51 o 
  -4   0  44      397.31      403.66     16.76 o 
  -2   0  44        0.12        4.86      4.59 o 
   0   0  44      596.53      619.03     25.41 o 
   2   0  44      155.51      151.73     10.62 o 
   4   0  44        0.93        4.86      4.59 o 
   6   0  44       65.95       73.51      6.88 o 
  -7   1  44      168.53      173.05      5.87 o 
  -5   1  44      344.42      355.02      9.27 o 
  -3   1  44       21.87       22.87      3.48 o 
  -1   1  44      242.24      241.63      8.08 o 
   1   1  44      700.38      707.42     15.63 o 
   3   1  44        0.56       -0.53      2.96 o 
   5   1  44       67.40       91.59      7.83 o 
   7   1  44      454.42      462.75     14.00 o 
  -4   2  44        8.85        8.69      4.86 o 
  -2   2  44        1.67        3.09      2.59 o 
   0   2  44      123.49      166.48     11.89 o 
   2   2  44      365.69      329.94     11.06 o 
   4   2  44      663.17      581.94     19.46 o 
  -5   1  45       60.30       58.62      4.13 o 
  -3   1  45      198.05      207.65      7.96 o 
  -1   1  45     1645.60     1669.30     30.52 o 
   1   1  45       38.98       44.55      3.90 o 
   3   1  45       91.75       89.45      5.15 o 
   5   1  45      120.45      115.18      5.55 o 
  -2   2  45       92.97       95.13      8.65 o 
   0   2  45      112.05      145.68     15.68 o 
   2   2  45      210.62      194.00      7.23 o 
  -4   0  46     1751.75     1642.36     49.73 o 
  -2   0  46    10461.33    10410.05    713.50 o 
   0   0  46     3178.35     3167.27    194.05 o 
   2   0  46      277.69      325.76     14.59 o 
   4   0  46      317.92      374.05     19.46 o 
  -5   1  46      240.99      212.97      9.73 o 
  -3   1  46      181.43      187.64      6.81 o 
  -1   1  46     1027.87     1005.10     19.50 o 
   1   1  46       37.51       38.23      3.43 o 
   3   1  46      132.74      139.48      6.01 o 
  -3   1  47      125.82      132.05      5.23 o 
  -1   1  47      240.86      250.91      9.40 o 
   1   1  47        0.97        1.08      2.29 o 
   3   1  47      159.63      174.05      8.65 o 
  -2   0  48      547.60      535.13     24.86 o 
   0   0  48      384.50      398.91     19.46 o 
                                                 
